# Supplementary material for: Ecophysiology and niche differentiation of three genera of polyphosphate-accumulating bacteria in a full-scale wastewater treatment plant
Source: mSystems. 2025 Aug 15;10(9):e00322-25. doi: 10.1128/msystems.00322-25 (PMC12455942; doi:10.1128/msystems.00322-25)
Supplement: 2undefined — MAG information. [file msystems.00322-25-s0002.xlsx]

## Sheet: From this study
Information on 214 HQ MAGs retrieved from this study.
MAG_id	GCA	Genome_size_bp	N50_bp	Circular	contigs	GC	cov_long	cov_ilm	name	num16s_cmscan	num23s_cmscan	num5s_cmscan	X16S	X23S	X5S	unique_tRNA	Checkm1_Completeness	Checkm1_Contamination	Checkm1_Heterogeneity	Checkm2_Completeness	Checkm2_Contamination	Checkm1_MAG_status	Checkm2_MAG_status	overall_checkm	curated_MAG_status	gtdb_classification	alignment_length_16S	identity_percent_16S	midas4_tax	Notes
AAW_0004	GCA_963852945	1149221	1104698	CIRC	6	48.95	16.0572	21.0877	AAW_0004	2	1	1	2	1	1	20	74.26	0	0	100	0.96	MQ	HQ	HQ	HQ	d__Bacteria;p__Patescibacteria;c__ABY1;o__SG8-24;f__2-12-FULL-60-25;g__21-14-all-47-17;s__	1341	98.7	FLASV13206.1339;tax=d:Bacteria,p:Patescibacteria,c:ABY1,o:Ca_Magasanikbacteria,f:midas_f_13206,g:midas_g_13206,s:midas_s_13206;
AAW_0009	GCA_963852335	4130204	544290		59	69.07	327.852	534.817	AAW_0009	1	1	1	1	1	1	20	92.79	4.32	85.71	99.53	11.1	HQ	Contaminated	HQ	HQ	d__Bacteria;p__Actinobacteriota;c__Actinomycetia;o__Actinomycetales;f__Dermatophilaceae;g__GCA-2748155;s__GCA-2748155 sp016704565	1442	100	FLASV5.1442;tax=d:Bacteria,p:Actinobacteriota,c:Actinobacteria,o:Micrococcales,f:Intrasporangiaceae,g:Tetrasphaera,s:midas_s_5;
AAW_0013	GCA_963853045	5689479	2911020		16	70.36	26.5175	28.2969	AAW_0013	2	2	2	2	2	2	20	97.2	0.98	0	96.95	0.35	HQ	HQ	HQ	HQ	d__Bacteria;p__Proteobacteria;c__Gammaproteobacteria;o__Burkholderiales;f__Burkholderiaceae;g__Rubrivivax;s__Rubrivivax sp016719535	1451	100	FLASV1694.1451;tax=d:Bacteria,p:Proteobacteria,c:Gammaproteobacteria,o:Burkholderiales,f:Comamonadaceae,g:Ideonella,s:midas_s_1694;
AAW_0021	GCA_963851635	4648655	3473112		51	68.75	18.1334	34.0359	AAW_0021	1	1	1	1	1	1	20	97.03	0	0	99.78	1.13	HQ	HQ	HQ	HQ	d__Bacteria;p__Actinobacteriota;c__Actinomycetia;o__Actinomycetales;f__GCA-002748415;g__;s__	1443	100	FLASV2000.1443;tax=d:Bacteria,p:Actinobacteriota,c:Actinobacteria,o:Kineosporiales,f:Kineosporiaceae,g:Quadrisphaera,s:midas_s_2000;
AAW_0022	GCA_963851805	3691913	692259		15	64.37	24.1191	34.184	AAW_0022	4	4	4	4	4	4	20	95.77	1.89	33.33	97.73	1.54	HQ	HQ	HQ	HQ	d__Bacteria;p__Proteobacteria;c__Gammaproteobacteria;o__Burkholderiales;f__Burkholderiaceae;g__Acidovorax;s__Acidovorax defluvii	1455	100	FLASV3045.1455;tax=d:Bacteria,p:Proteobacteria,c:Gammaproteobacteria,o:Burkholderiales,f:Comamonadaceae,g:Acidovorax,s:midas_s_2077;
AAW_0023	GCA_963852295	4036960	2333881		6	35.02	16.5224	18.1634	AAW_0023	1	1	1	1	1	1	20	98.41	0.63	33.33	99.97	3.45	HQ	HQ	HQ	HQ	d__Bacteria;p__Bacteroidota;c__Bacteroidia;o__AKYH767;f__B-17BO;g__JAFLBH01;s__	1445	100	FLASV8908.1445;tax=d:Bacteria,p:Bacteroidota,c:Bacteroidia,o:Sphingobacteriales,f:env.OPS_17,g:midas_g_8908,s:midas_s_8908;
AAW_0026	GCA_963851775	4703280	711844		16	36.23	18.6711	25.7718	AAW_0026	2	2	2	2	2	2	20	99.01	0.5	0	100	0.84	HQ	HQ	HQ	HQ	d__Bacteria;p__Bacteroidota;c__Bacteroidia;o__Chitinophagales;f__Saprospiraceae;g__JAEUUM01;s__	1449	100	FLASV788.1449;tax=d:Bacteria,p:Bacteroidota,c:Bacteroidia,o:Chitinophagales,f:Saprospiraceae,g:midas_g_788,s:midas_s_788;
AAW_0028	GCA_963852285	3333318	948598		19	66.03	14.0656	17.0807	AAW_0028	2	2	2	2	2	2	20	91.99	6.05	29.17	93.78	3.58	MQ	HQ	HQ	HQ	d__Bacteria;p__Proteobacteria;c__Gammaproteobacteria;o__Burkholderiales;f__Rhodocyclaceae;g__Desulfobacillus;s__Desulfobacillus sp905339315	1361	100	FLASV18772.1361;tax=d:Bacteria,p:Proteobacteria,c:Gammaproteobacteria,o:Burkholderiales,f:Rhodocyclaceae,g:Denitratisoma,s:midas_s_5897;
AAW_0030	GCA_963851755	2410522	158370		20	46.39	88.1466	122.776	AAW_0030	8	8	9	8	8	9	20	97.27	4.55	35.71	94.1	4.09	HQ	HQ	HQ	HQ	d__Bacteria;p__Firmicutes;c__Bacilli;o__Lactobacillales;f__Aerococcaceae;g__Trichococcus;s__Trichococcus flocculiformis	1481	100	FLASV30.1481;tax=d:Bacteria,p:Firmicutes,c:Bacilli,o:Lactobacillales,f:Carnobacteriaceae,g:Trichococcus,s:midas_s_4;
AAW_0033	GCA_963851815	3907075	961566		8	60.43	11.3526	16.1336	AAW_0033	1	1	1	1	1	1	20	93.91	3.23	44.44	99.8	7.27	HQ	MQ	HQ	HQ	d__Bacteria;p__Bacteroidota;c__Bacteroidia;o__Flavobacteriales;f__PHOS-HE28;g__PHOS-HE28;s__	1452	98.8	FLASV2535.1445;tax=d:Bacteria,p:Bacteroidota,c:Bacteroidia,o:Flavobacteriales,f:NS9_marine_group,g:midas_g_225,s:midas_s_2535;	unlinked rRNA operon
AAW_0036	GCA_963853345	3513958	1567027		4	61.78	15.2083	24.1109	AAW_0036	1	1	1	1	1	1	20	95	1.95	0	96.88	0.18	HQ	HQ	HQ	HQ	d__Bacteria;p__Proteobacteria;c__Alphaproteobacteria;o__Rhizobiales;f__Rhizobiaceae;g__JADJTR01;s__	1409	100	FLASV205.1409;tax=d:Bacteria,p:Proteobacteria,c:Alphaproteobacteria,o:Rhizobiales,f:C2U,g:midas_g_118,s:midas_s_205;
AAW_0039	GCA_963851745	4416126	459252		13	41.71	33.3049	45.9632	AAW_0039	2	2	2	2	2	2	20	91.58	4.04	30	97.55	1.71	HQ	HQ	HQ	HQ	d__Bacteria;p__Bacteroidota;c__Bacteroidia;o__Chitinophagales;f__Saprospiraceae;g__JADKBO01;s__JADKBO01 sp016717655	1441	100	FLASV142.1441;tax=d:Bacteria,p:Bacteroidota,c:Bacteroidia,o:Chitinophagales,f:Saprospiraceae,g:midas_g_142,s:midas_s_142;
AAW_0041	GCA_963851825	3764268	1043178		20	65.88	10.7737	19.7631	AAW_0041	1	1	1	1	1	1	20	98.3	0	0	97.9	0.5	HQ	HQ	HQ	HQ	d__Bacteria;p__Actinobacteriota;c__Actinomycetia;o__Nanopelagicales;f__UBA10799;g__JADKAV01;s__JADKAV01 sp016719135	1448	100	FLASV578.1448;tax=d:Bacteria,p:Actinobacteriota,c:Actinobacteria,o:midas_o_5,f:midas_f_5,g:midas_g_399,s:midas_s_578;
AAW_0042	GCA_963853555	6209315	1422130		12	65.78	13.047	21.6921	AAW_0042	1	1	1	1	1	1	20	98.35	7.69	28.57	99.99	4.37	MQ	HQ	HQ	HQ	d__Bacteria;p__Gemmatimonadota;c__Gemmatimonadetes;o__Gemmatimonadales;f__Gemmatimonadaceae;g__Gemmatimonas;s__	1446	100	FLASV8415.1446;tax=d:Bacteria,p:Gemmatimonadota,c:Gemmatimonadetes,o:Gemmatimonadales,f:Gemmatimonadaceae,g:Gemmatimonas,s:midas_s_2533;
AAW_0043	GCA_963852175	2991758	331052		18	60.21	7.86533	12.645	AAW_0043	3	2	2	3	3	2	19	98.53	1.4	66.67	91.21	1.95	HQ	HQ	HQ	HQ	d__Bacteria;p__Actinobacteriota;c__Actinomycetia;o__Actinomycetales;f__Actinomycetaceae;g__Ancrocorticia;s__	1462	100	FLASV561.1462;tax=d:Bacteria,p:Actinobacteriota,c:Actinobacteria,o:Actinomycetales,f:Actinomycetaceae,g:midas_g_343,s:midas_s_561;
AAW_0045	GCA_963852795	4047717	912702		13	62.17	11.3476	18.521	AAW_0045	1	1	1	1	1	1	20	97.56	2.9	0	99.91	4.91	HQ	HQ	HQ	HQ	d__Bacteria;p__Proteobacteria;c__Alphaproteobacteria;o__Caulobacterales;f__TH1-2;g__Terricaulis;s__Terricaulis sp016703335	1387	100	FLASV2783.1387;tax=d:Bacteria,p:Proteobacteria,c:Alphaproteobacteria,o:Caulobacterales,f:Hyphomonadaceae,g:SWB02,s:midas_s_2783;
AAW_0046	GCA_963851875	3859829	617948		11	57.56	8.33643	14.7426	AAW_0046	1	1	1	1	1	1	20	88.98	4.92	0	92.48	3.3	MQ	HQ	HQ	HQ	d__Bacteria;p__Proteobacteria;c__Alphaproteobacteria;o__Rhizobiales;f__Hyphomicrobiaceae;g__JAEUMD01;s__	1405	99.9	FLASV261.1404;tax=d:Bacteria,p:Proteobacteria,c:Alphaproteobacteria,o:Rhizobiales,f:Hyphomicrobiaceae,g:Hyphomicrobium,s:midas_s_261;
AAW_0047	GCA_963851535	4471674	2551672		15	68.64	21.2833	28.8948	AAW_0047	1	1	1	1	1	1	21	97.3	1.87	0	97.12	4.23	HQ	HQ	HQ	HQ	d__Bacteria;p__Proteobacteria;c__Gammaproteobacteria;o__Burkholderiales;f__Burkholderiaceae;g__Ottowia;s__Ottowia sp016703145	1451	100	FLASV924.1451;tax=d:Bacteria,p:Proteobacteria,c:Gammaproteobacteria,o:Burkholderiales,f:Comamonadaceae,g:Ottowia,s:midas_s_924;
AAW_0049	GCA_963853325	3401758	668348		8	68.18	42.1554	60.6307	AAW_0049	1	1	1	1	1	1	20	98.9	2.2	0	97.08	0.84	HQ	HQ	HQ	HQ	d__Bacteria;p__Gemmatimonadota;c__Gemmatimonadetes;o__Gemmatimonadales;f__GWC2-71-9;g__Palsa-1233;s__Palsa-1233 sp016704275	1432	100	FLASV992.1432;tax=d:Bacteria,p:Gemmatimonadota,c:Gemmatimonadetes,o:Gemmatimonadales,f:Gemmatimonadaceae,g:midas_g_992,s:midas_s_992;
AAW_0050	GCA_963851485	4600379	4071817		28	56.82	35.0795	56.2433	AAW_0050	1	1	1	1	1	1	20	100	2.69	16.67	100	3.95	HQ	HQ	HQ	HQ	d__Bacteria;p__Bacteroidota;c__Bacteroidia;o__Flavobacteriales;f__PHOS-HE28;g__PHOS-HE28;s__PHOS-HE28 sp016710015	1445	100	FLASV758.1445;tax=d:Bacteria,p:Bacteroidota,c:Bacteroidia,o:Flavobacteriales,f:NS9_marine_group,g:midas_g_385,s:midas_s_758;
AAW_0051	GCA_963852805	4867209	809928		32	39.58	17.3821	22.7411	AAW_0051	1	1	1	1	1	1	20	97.29	3.94	10	98.54	3.17	HQ	HQ	HQ	HQ	d__Bacteria;p__Bacteroidota;c__Bacteroidia;o__Chitinophagales;f__Chitinophagaceae;g__Ferruginibacter;s__Ferruginibacter sp018057635	1451	100	FLASV270.1451;tax=d:Bacteria,p:Bacteroidota,c:Bacteroidia,o:Chitinophagales,f:Chitinophagaceae,g:Ferruginibacter,s:midas_s_270;
AAW_0054	GCA_963852545	3949462	901947		14	34.31	12.6642	14.7486	AAW_0054	1	1	1	1	1	1	18	94.25	2.06	83.33	96.08	1.95	HQ	HQ	HQ	HQ	d__Bacteria;p__Bacteroidota;c__Bacteroidia;o__NS11-12g;f__UBA9320;g__;s__	1443	100	FLASV9472.1443;tax=d:Bacteria,p:Bacteroidota,c:Bacteroidia,o:Sphingobacteriales,f:NS11-12_marine_group,g:midas_g_5856,s:midas_s_9472;
AAW_0056	GCA_963852765	4617037	2702971		25	61.51	14.7301	19.769	AAW_0056	1	1	1	1	1	1	20	94.4	2.96	0	88.9	2.04	HQ	MQ	HQ	HQ	d__Bacteria;p__Verrucomicrobiota;c__Kiritimatiellae;o__LD1-PB3;f__CAIVKH01;g__;s__	1378	94	FLASV55078.1378;tax=d:Bacteria,p:Verrucomicrobiota,c:Kiritimatiellae,o:WCHB1-41,f:midas_f_1187,g:midas_g_55078,s:midas_s_55078;
AAW_0057	GCA_963852845	4143299	673188		12	66.23	16.642	23.9002	AAW_0057	2	2	2	2	2	2	20	98.79	0.61	100	98.43	2.88	HQ	HQ	HQ	HQ	d__Bacteria;p__Proteobacteria;c__Alphaproteobacteria;o__Rhodobacterales;f__Rhodobacteraceae;g__Cypionkella;s__	1393	99.2	FLASV555.1391;tax=d:Bacteria,p:Proteobacteria,c:Alphaproteobacteria,o:Rhodobacterales,f:Rhodobacteraceae,g:midas_g_436,s:midas_s_555;
AAW_0071	GCA_963852385	2822242	688501		9	66.92	33.817	54.4172	AAW_0071	1	1	1	1	1	1	19	94.34	0	0	97.68	0.14	HQ	HQ	HQ	HQ	d__Bacteria;p__Actinobacteriota;c__Actinomycetia;o__Nanopelagicales;f__GCA-2699445;g__CAIWTL01;s__	1442	100	FLASV497.1442;tax=d:Bacteria,p:Actinobacteriota,c:Actinobacteria,o:Propionibacteriales,f:Propionibacteriaceae,g:midas_g_497,s:midas_s_497;
AAW_0073	GCA_963852375	3009104	246248		14	59.65	9.10464	16.3058	AAW_0073	3	3	3	3	3	3	18	91.6	1.26	100	85.05	1.06	HQ	MQ	HQ	HQ	d__Bacteria;p__Actinobacteriota;c__Actinomycetia;o__Actinomycetales;f__Actinomycetaceae;g__Ancrocorticia;s__	1457	100	FLASV407.1457;tax=d:Bacteria,p:Actinobacteriota,c:Actinobacteria,o:Actinomycetales,f:Actinomycetaceae,g:midas_g_343,s:midas_s_407;
AAW_0076	GCA_963852735	4118843	647929		15	58.4	75.001	125.358	AAW_0076	1	1	1	1	1	1	19	96.76	2.73	66.67	99.85	2.35	HQ	HQ	HQ	HQ	d__Bacteria;p__Nitrospirota;c__Nitrospiria;o__Nitrospirales;f__Nitrospiraceae;g__Nitrospira_A;s__Nitrospira_A sp017986555	1461	100	FLASV293.1461;tax=d:Bacteria,p:Nitrospirota,c:Nitrospiria,o:Nitrospirales,f:Nitrospiraceae,g:Nitrospira,s:Nitrospira_defluvii;
AAW_0092	GCA_963852905	4015658	1255683		8	69.45	8.50597	14.3323	AAW_0092	1	1	1	1	1	1	20	95.73	2.14	0	94.47	1.16	HQ	HQ	HQ	HQ	d__Bacteria;p__Actinobacteriota;c__Acidimicrobiia;o__Acidimicrobiales;f__Microtrichaceae;g__IMCC26207;s__	1341	99.8	FLASV20350.1341;tax=d:Bacteria,p:Actinobacteriota,c:Acidimicrobiia,o:Microtrichales,f:Microtrichaceae,g:IMCC26207,s:midas_s_663;
AAW_0094	GCA_963852555	4875071	3127697		48	64.29	8.98041	14.8899	AAW_0094	1	1	1	1	1	1	21	92.65	1.98	0	89.37	4.03	HQ	MQ	HQ	HQ	d__Bacteria;p__Chloroflexota;c__Dehalococcoidia;o__Tepidiformales;f__Tepidiformaceae;g__;s__	1315	96.5	FLASV67053.1313;tax=d:Bacteria,p:Chloroflexi,c:OLB14,o:midas_o_731,f:midas_f_731,g:midas_g_731,s:midas_s_6539;
AAW_0096	GCA_963852825	5028254	1127581		13	44.17	25.6761	33.66	AAW_0096	1	1	1	1	1	1	20	97.85	1.61	0	96.67	1.54	HQ	HQ	HQ	HQ	d__Bacteria;p__Bacteroidota;c__Bacteroidia;o__Bacteroidales;f__Lentimicrobiaceae;g__Lentimicrobium;s__Lentimicrobium sp016705005	1446	100	FLASV2282.1446;tax=d:Bacteria,p:Bacteroidota,c:Bacteroidia,o:Sphingobacteriales,f:Lentimicrobiaceae,g:Lentimicrobium,s:midas_s_1390;
AAW_0097	GCA_963851935	6564201	1374060		11	49.48	15.3005	17.4667	AAW_0097	2	2	2	2	2	2	19	95.78	0.99	0	100	1.77	HQ	HQ	HQ	HQ	d__Bacteria;p__Bacteroidota;c__Bacteroidia;o__Chitinophagales;f__Saprospiraceae;g__M3007;s__	1340	99.9	FLASV12595.1340;tax=d:Bacteria,p:Bacteroidota,c:Bacteroidia,o:Chitinophagales,f:Saprospiraceae,g:midas_g_729,s:midas_s_729;
AAW_0098	GCA_963851675	6183750	1072705		24	69.66	24.6713	35.3028	AAW_0098	1	1	1	1	1	1	20	97.39	0	0	96.83	2.51	HQ	HQ	HQ	HQ	d__Bacteria;p__Actinobacteriota;c__Actinomycetia;o__Actinomycetales;f__Kineosporiaceae;g__JADJPO01;s__JADJPO01 sp016713225	1441	100	FLASV327.1441;tax=d:Bacteria,p:Actinobacteriota,c:Actinobacteria,o:Kineosporiales,f:Kineosporiaceae,g:midas_g_327,s:midas_s_327;
AAW_0099	GCA_963852395	8312156	1174240		14	73.57	13.337	8.22002	AAW_0099	1	1	1	1	1	1	21	91.29	3.41	0	99.75	2.14	HQ	HQ	HQ	HQ	d__Bacteria;p__Myxococcota;c__Polyangia;o__Haliangiales;f__Haliangiaceae;g__JABFXX01;s__JABFXX01 sp018058095	1471	100	FLASV3086.1471;tax=d:Bacteria,p:Myxococcota,c:Polyangia,o:Haliangiales,f:Haliangiaceae,g:Haliangium,s:midas_s_3086;
AAW_0104	GCA_963852025	4973320	4550494	CIRC	19	66.25	19.9979	34.5015	AAW_0104	1	1	1	1	1	1	20	99.02	0.82	0	100	0.45	HQ	HQ	HQ	HQ	d__Bacteria;p__Proteobacteria;c__Gammaproteobacteria;o__Burkholderiales;f__Burkholderiaceae;g__Hydrogenophaga;s__	1451	100	FLASV600.1451;tax=d:Bacteria,p:Proteobacteria,c:Gammaproteobacteria,o:Burkholderiales,f:Comamonadaceae,g:Hydrogenophaga,s:Hydrogenophaga_taeniospiralis;
AAW_0107	GCA_963851975	6606727	1052473		10	48.39	15.098	16.3442	AAW_0107	2	2	2	2	2	2	21	92.95	2.01	0	93.83	1.86	HQ	HQ	HQ	HQ	d__Bacteria;p__Bacteroidota;c__Bacteroidia;o__Chitinophagales;f__Saprospiraceae;g__M3007;s__	1338	99.6	FLASV10161.1337;tax=d:Bacteria,p:Bacteroidota,c:Bacteroidia,o:Chitinophagales,f:Saprospiraceae,g:midas_g_424,s:midas_s_424;
AAW_0108	GCA_963852435	5289340	2969932		20	57.91	12.8072	21.4166	AAW_0108	2	2	2	2	2	2	20	98.79	0.73	0	98.67	2.04	HQ	HQ	HQ	HQ	d__Bacteria;p__Proteobacteria;c__Gammaproteobacteria;o__Burkholderiales;f__Burkholderiaceae;g__Rhodoferax;s__	1459	100	FLASV8457.1459;tax=d:Bacteria,p:Proteobacteria,c:Gammaproteobacteria,o:Burkholderiales,f:Comamonadaceae,g:Rhodoferax,s:Rhodoferax_antarcticus;
AAW_0109	GCA_963852535	8296844	668788		22	52.85	10.4515	15.0665	AAW_0109	1	2	2	1	2	2	19	88.17	1.93	0	93.32	3.11	MQ	HQ	HQ	HQ	d__Bacteria;p__Planctomycetota;c__Planctomycetia;o__Pirellulales;f__Pirellulaceae;g__Aureliella;s__	1355	90.8	FLASV74849.1355;tax=d:Bacteria,p:Planctomycetota,c:Planctomycetes,o:Pirellulales,f:Pirellulaceae,g:Pir4_lineage,s:midas_s_74849;
AAW_0110	GCA_963852445	7779803	766580		20	48.04	27.2476	36.286	AAW_0110	2	2	2	2	2	2	19	97.52	1.51	25	97.72	1.41	HQ	HQ	HQ	HQ	d__Bacteria;p__Bacteroidota;c__Bacteroidia;o__Chitinophagales;f__Saprospiraceae;g__M3007;s__	1338	100	FLASV44369.1338;tax=d:Bacteria,p:Bacteroidota,c:Bacteroidia,o:Chitinophagales,f:Saprospiraceae,g:midas_g_1226,s:midas_s_44369;
AAW_0112	GCA_963852425	5762198	708383		21	64.64	46.378	75.4898	AAW_0112	1	1	1	1	1	1	19	98.35	3.3	0	99.83	4.66	HQ	HQ	HQ	HQ	d__Bacteria;p__Gemmatimonadota;c__Gemmatimonadetes;o__Gemmatimonadales;f__Gemmatimonadaceae;g__Gemmatimonas;s__Gemmatimonas sp017991005	1446	100	FLASV1252.1446;tax=d:Bacteria,p:Gemmatimonadota,c:Gemmatimonadetes,o:Gemmatimonadales,f:Gemmatimonadaceae,g:Gemmatimonas,s:midas_s_1252;
AAW_0116	GCA_963852575	3324530	571026		19	69.21	37.5587	59.4564	AAW_0116	1	1	1	1	1	1	20	98.38	3.24	37.5	99.96	3.03	HQ	HQ	HQ	HQ	d__Bacteria;p__Actinobacteriota;c__Actinomycetia;o__Actinomycetales;f__Dermatophilaceae;g__Phycicoccus_A;s__Phycicoccus_A elongatus	1520	99.9	FLASV472.1527;tax=d:Bacteria,p:Actinobacteriota,c:Actinobacteria,o:Micrococcales,f:Intrasporangiaceae,g:Tetrasphaera,s:midas_s_472;
AAW_0117	GCA_963852325	5530870	589512		42	66.96	12.8803	20.0535	AAW_0117	1	1	1	1	1	1	21	94.47	2	11.11	93.03	1.08	HQ	HQ	HQ	HQ	d__Bacteria;p__Proteobacteria;c__Gammaproteobacteria;o__Burkholderiales;f__Burkholderiaceae;g__Rubrivivax;s__	1451	100	FLASV345.1451;tax=d:Bacteria,p:Proteobacteria,c:Gammaproteobacteria,o:Burkholderiales,f:Comamonadaceae,g:Leptothrix,s:midas_s_345;
AAW_0125	GCA_963852615	4179153	171825		50	33.16	34.2456	46.0409	AAW_0125	2	1	1	2	1	1	20	92.08	5.97	69.23	97.2	4.99	MQ	HQ	HQ	HQ	d__Bacteria;p__Bacteroidota;c__Bacteroidia;o__Chitinophagales;f__Saprospiraceae;g__UBA3362;s__UBA3362 sp016710585	1449	100	FLASV68.1449;tax=d:Bacteria,p:Bacteroidota,c:Bacteroidia,o:Chitinophagales,f:Saprospiraceae,g:midas_g_20,s:midas_s_68;
AAW_0129	GCA_963851525	4410252	369012		18	36.28	56.329	76.1954	AAW_0129	2	2	2	2	2	2	20	98.51	2.48	57.14	100	0.24	HQ	HQ	HQ	HQ	d__Bacteria;p__Bacteroidota;c__Bacteroidia;o__Chitinophagales;f__Saprospiraceae;g__OLB9;s__OLB9 sp016715245	1440	100	FLASV37.1440;tax=d:Bacteria,p:Bacteroidota,c:Bacteroidia,o:Chitinophagales,f:Saprospiraceae,g:Ca_Epiflobacter,s:midas_s_37;
AAW_0132	GCA_963852565	5745070	546034		18	60.44	14.1902	20.28	AAW_0132	1	1	1	1	1	1	20	96.36	4.55	16.67	95.81	5.04	HQ	MQ	HQ	HQ	d__Bacteria;p__Chloroflexota;c__Anaerolineae;o__Caldilineales;f__Caldilineaceae;g__JAGNDO01;s__JAGNDO01 sp018003515	1428	99.8	FLASV392.1425;tax=d:Bacteria,p:Chloroflexi,c:Anaerolineae,o:Caldilineales,f:Caldilineaceae,g:midas_g_347,s:midas_s_347;
AAW_0134	GCA_963852155	4967491	577286		15	35.64	21.3899	28.667	AAW_0134	1	1	1	1	1	1	20	97.78	0.74	0	98.38	1.07	HQ	HQ	HQ	HQ	d__Bacteria;p__Bacteroidota;c__Bacteroidia;o__Chitinophagales;f__BACL12;g__UBA7236;s__UBA7236 sp002473275	1445	100	FLASV536.1445;tax=d:Bacteria,p:Bacteroidota,c:Bacteroidia,o:Chitinophagales,f:midas_f_536,g:midas_g_536,s:midas_s_536;
AAW_0135	GCA_963852585	3088854	2198505		3	66.44	16.6041	27.1265	AAW_0135	1	1	1	1	1	1	20	93.43	0.66	0	99.97	1.62	HQ	HQ	HQ	HQ	d__Bacteria;p__Actinobacteriota;c__Actinomycetia;o__Propionibacteriales;f__Propionibacteriaceae;g__Brooklawnia;s__	1439	99.9	FLASV414.1439;tax=d:Bacteria,p:Actinobacteriota,c:Actinobacteria,o:Propionibacteriales,f:Propionibacteriaceae,g:Brooklawnia,s:midas_s_193;
AAW_0136	GCA_963853495	5238281	3215288		17	63.73	9.29961	15.4349	AAW_0136	1	1	1	1	1	1	20	87.56	5.6	0	91.83	4.12	MQ	HQ	HQ	HQ	d__Bacteria;p__Acidobacteriota;c__Vicinamibacteria;o__Vicinamibacterales;f__SCN-69-37;g__SYFT01;s__SYFT01 sp016716905	1476	100	FLASV352.1476;tax=d:Bacteria,p:Acidobacteriota,c:Vicinamibacteria,o:Vicinamibacterales,f:midas_f_352,g:midas_g_352,s:midas_s_352;
AAW_0137	GCA_963852595	5639594	1495046		37	53.44	16.7523	23.0568	AAW_0137	2	2	2	2	2	2	20	98.74	2.78	0	97.53	0.51	HQ	HQ	HQ	HQ	d__Bacteria;p__Bacteroidota;c__Bacteroidia;o__Chitinophagales;f__Saprospiraceae;g__JADJTT01;s__JADJTT01 sp016703765	1447	100	FLASV1838.1447;tax=d:Bacteria,p:Bacteroidota,c:Bacteroidia,o:Chitinophagales,f:Saprospiraceae,g:midas_g_1838,s:midas_s_1838;
AAW_0138	GCA_963853505	7197841	947252		41	56.99	15.6628	24.2871	AAW_0138	2	2	2	2	2	2	20	98.64	3.51	14.29	99.87	1.4	HQ	HQ	HQ	HQ	d__Bacteria;p__Verrucomicrobiota;c__Verrucomicrobiae;o__Verrucomicrobiales;f__Verrucomicrobiaceae;g__;s__	1485	99.9	FLASV3432.1484;tax=d:Bacteria,p:Verrucomicrobiota,c:Verrucomicrobiae,o:Verrucomicrobiales,f:Verrucomicrobiaceae,g:midas_g_3432,s:midas_s_3432;
AAW_0139	GCA_963852605	3846357	452721		24	39.54	11.1069	13.1613	AAW_0139	1	1	1	1	1	1	20	96.09	2.23	50	100	3.63	HQ	HQ	HQ	HQ	d__Bacteria;p__Bacteroidota;c__Ignavibacteria;o__Ignavibacteriales;f__Ignavibacteriaceae;g__UTCHB3;s__UTCHB3 sp016707285	1447	100	FLASV1940.1447;tax=d:Bacteria,p:Bacteroidota,c:Ignavibacteria,o:Ignavibacteriales,f:Ignavibacteriaceae,g:Ignavibacterium,s:midas_s_1940;
AAW_0142	GCA_963853305	5701070	1067458		24	66.88	13.9761	23.5444	AAW_0142	1	1	1	1	1	1	19	92.86	2.2	0	92.19	2.78	HQ	HQ	HQ	HQ	d__Bacteria;p__Gemmatimonadota;c__Gemmatimonadetes;o__Gemmatimonadales;f__Gemmatimonadaceae;g__Gemmatimonas;s__	1446	100	FLASV2533.1446;tax=d:Bacteria,p:Gemmatimonadota,c:Gemmatimonadetes,o:Gemmatimonadales,f:Gemmatimonadaceae,g:Gemmatimonas,s:midas_s_2533;
AAW_0148	GCA_963852625	4351764	141510		42	64.55	66.6141	110.287	AAW_0148	1	1	1	1	1	1	18	98.28	12.54	91.67	97.37	3.08	Contaminated	HQ	HQ	HQ	d__Bacteria;p__Proteobacteria;c__Gammaproteobacteria;o__Burkholderiales;f__Burkholderiaceae;g__JAABQG01;s__JAABQG01 sp016721925	1455	100	FLASV237.1455;tax=d:Bacteria,p:Proteobacteria,c:Gammaproteobacteria,o:Burkholderiales,f:Comamonadaceae,g:midas_g_33,s:midas_s_50;
AAW_0149	GCA_963853275	2863273	2526586		10	48.75	38.1746	55.9357	AAW_0149	1	1	1	1	1	1	20	98.56	2.46	40	98.5	0.45	HQ	HQ	HQ	HQ	d__Bacteria;p__Proteobacteria;c__Gammaproteobacteria;o__Burkholderiales;f__Nitrosomonadaceae;g__Nitrosomonas;s__Nitrosomonas sp016703745	1462	100	FLASV2254.1462;tax=d:Bacteria,p:Proteobacteria,c:Gammaproteobacteria,o:Burkholderiales,f:Nitrosomonadaceae,g:Nitrosomonas,s:midas_s_2254;
AAW_0150	GCA_963852635	6015170	3156802		17	37.17	13.2568	19.2098	AAW_0150	2	2	3	2	2	3	20	98.51	1.98	25	100	0.76	HQ	HQ	HQ	HQ	d__Bacteria;p__Bacteroidota;c__Bacteroidia;o__Chitinophagales;f__Saprospiraceae;g__OLB9;s__OLB9 sp016713025	1439	100	FLASV7693.1439;tax=d:Bacteria,p:Bacteroidota,c:Bacteroidia,o:Chitinophagales,f:Saprospiraceae,g:Ca_Epiflobacter,s:midas_s_23;
AAW_0152	GCA_963853405	4807138	602285		16	64.32	23.1484	40.6114	AAW_0152	2	2	2	2	2	2	21	97.41	0.38	0	98.39	2.48	HQ	HQ	HQ	HQ	d__Bacteria;p__Proteobacteria;c__Alphaproteobacteria;o__Rhodobacterales;f__Rhodobacteraceae;g__JAAKGP01;s__	1406	100	FLASV24.1406;tax=d:Bacteria,p:Proteobacteria,c:Alphaproteobacteria,o:Rhodobacterales,f:Rhodobacteraceae,g:Rhodobacter,s:midas_s_24;
AAW_0153	GCA_963852975	5133848	3856180		15	68.04	21.1529	26.5448	AAW_0153	1	1	1	1	1	1	21	100	1.1	0	94.5	0.95	HQ	HQ	HQ	HQ	d__Bacteria;p__Krumholzibacteriota;c__Krumholzibacteria;o__LZORAL124-64-63;f__LZORAL124-64-63;g__CAINDZ01;s__CAINDZ01 sp016703265	1487	100	FLASV753.1487;tax=d:Bacteria,p:Latescibacterota,c:midas_c_18,o:midas_o_753,f:midas_f_753,g:midas_g_753,s:midas_s_753;
AAW_0155	GCA_963853035	3686510	1088400		33	64.38	27.9476	49.7278	AAW_0155	3	3	0	3	3	0	21	99.07	0.93	0	98.03	2.89	MQ	MQ	not	HQ	d__Bacteria;p__Chloroflexota;c__Chloroflexia;o__Thermomicrobiales;f__CFX8;g__;s__	1431	100	FLASV882.1431;tax=d:Bacteria,p:Chloroflexi,c:Chloroflexia,o:Thermomicrobiales,f:AKYG1722,g:midas_g_882,s:midas_s_882;	strange 16S and 23S separated by a few tRNAs has 3x 5_8S called by cmscan
AAW_0159	GCA_963851495	4517462	667972		24	37.83	31.6422	37.819	AAW_0159	1	1	1	1	1	1	20	98.1	4.44	81.82	98.36	4.06	HQ	HQ	HQ	HQ	d__Bacteria;p__Bacteroidota;c__Bacteroidia;o__AKYH767-A;f__2013-40CM-41-45;g__JADKIH01;s__JADKIH01 sp016708785	1445	100	FLASV402.1445;tax=d:Bacteria,p:Bacteroidota,c:Bacteroidia,o:Sphingobacteriales,f:AKYH767,g:midas_g_300,s:midas_s_364;
AAW_0160	GCA_963852675	5490979	2037127		24	65.02	19.2308	29.5451	AAW_0160	2	2	2	2	2	0	20	99.06	0	0	93.35	4.29	MQ	MQ	not	HQ	d__Bacteria;p__Chloroflexota;c__Chloroflexia;o__Thermomicrobiales;f__UBA6265;g__JACCXM01;s__	1435	100	FLASV4042.1435;tax=d:Bacteria,p:Chloroflexi,c:Chloroflexia,o:Thermomicrobiales,f:JG30-KF-CM45,g:midas_g_4042,s:midas_s_4042;
AAW_0161	GCA_963851665	4578887	549106		16	37.35	34.2605	44.1112	AAW_0161	1	1	1	1	1	1	20	93.49	3.02	22.22	96.15	2.44	HQ	HQ	HQ	HQ	d__Bacteria;p__Bacteroidota;c__Bacteroidia;o__AKYH767-A;f__2013-40CM-41-45;g__JADKIH01;s__JADKIH01 sp016711505	1445	100	FLASV364.1445;tax=d:Bacteria,p:Bacteroidota,c:Bacteroidia,o:Sphingobacteriales,f:AKYH767,g:midas_g_300,s:midas_s_364;
AAW_0163	GCA_963852045	6027554	521451		31	65.21	15.729	19.9915	AAW_0163	1	1	1	1	1	1	21	92.11	4.38	43.75	84.72	4.54	HQ	MQ	HQ	HQ	d__Bacteria;p__Proteobacteria;c__Alphaproteobacteria;o__Rhizobiales;f__Hyphomicrobiaceae;g__Ga0077555;s__	1305	99.7	FLASV65617.1305;tax=d:Bacteria,p:Proteobacteria,c:Alphaproteobacteria,o:Rhizobiales,f:Hyphomicrobiaceae,g:Pedomicrobium,s:midas_s_1303;
AAW_0164	GCA_963852275	7100333	636745		33	57.99	11.3297	14.8483	AAW_0164	1	1	1	1	1	1	21	96.19	5.44	11.11	90.59	3.29	MQ	HQ	HQ	HQ	d__Bacteria;p__Verrucomicrobiota;c__Verrucomicrobiae;o__Verrucomicrobiales;f__DEV007;g__Arctic95D-9;s__Arctic95D-9 sp017991025	1453	99.8	FLASV2947.1453;tax=d:Bacteria,p:Verrucomicrobiota,c:Verrucomicrobiae,o:Verrucomicrobiales,f:DEV007,g:midas_g_2947,s:midas_s_2947;
AAW_0168	GCA_963853565	4781712	3216101		23	63.38	44.8232	77.2545	AAW_0168	2	2	2	2	2	2	20	99.38	0.75	0	98.75	0.62	HQ	HQ	HQ	HQ	d__Bacteria;p__Proteobacteria;c__Gammaproteobacteria;o__Burkholderiales;f__Burkholderiaceae;g__JAABQG01;s__	1457	100	FLASV805.1457;tax=d:Bacteria,p:Proteobacteria,c:Gammaproteobacteria,o:Burkholderiales,f:Comamonadaceae,g:Ramlibacter,s:midas_s_805;
AAW_0169	GCA_963852035	4385522	4369199	CIRC	5	40.16	39.3177	55.3171	AAW_0169	2	2	2	2	2	2	20	99.01	1.97	40	97.24	0.67	HQ	HQ	HQ	HQ	d__Bacteria;p__Bacteroidota;c__Bacteroidia;o__Chitinophagales;f__UBA2359;g__BJ6;s__BJ6 sp014584595	1447	100	FLASV1223.1447;tax=d:Bacteria,p:Bacteroidota,c:Bacteroidia,o:Chitinophagales,f:37-13,g:midas_g_1223,s:midas_s_1223;
AAW_0172	GCA_963852725	6707992	1035703		35	37.07	18.3634	24.4236	AAW_0172	3	4	2	3	5	2	21	99.01	2.03	44.44	100	2.88	HQ	HQ	HQ	HQ	d__Bacteria;p__Bacteroidota;c__Bacteroidia;o__Chitinophagales;f__Saprospiraceae;g__JADKBO01;s__JADKBO01 sp016715105	1442	100	FLASV111.1442;tax=d:Bacteria,p:Bacteroidota,c:Bacteroidia,o:Chitinophagales,f:Saprospiraceae,g:midas_g_111,s:midas_s_111;
AAW_0177	GCA_963853485	3935431	433224		14	39.8	31.985	43.913	AAW_0177	1	1	1	1	1	1	20	99.26	2.46	25	99.55	3.68	HQ	HQ	HQ	HQ	d__Bacteria;p__Bacteroidota;c__Bacteroidia;o__Chitinophagales;f__Chitinophagaceae;g__JJ008;s__JJ008 sp016719015	1453	100	FLASV32.1453;tax=d:Bacteria,p:Bacteroidota,c:Bacteroidia,o:Chitinophagales,f:Chitinophagaceae,g:Terrimonas,s:midas_s_32;
AAW_0180	GCA_963852415	5650664	4450093		20	66.22	11.8708	20.1267	AAW_0180	1	1	1	1	1	1	19	96	1.53	20	91.87	3.93	HQ	HQ	HQ	HQ	d__Bacteria;p__Proteobacteria;c__Gammaproteobacteria;o__Burkholderiales;f__Burkholderiaceae;g__Rubrivivax;s__	1451	99.9	FLASV551.1451;tax=d:Bacteria,p:Proteobacteria,c:Gammaproteobacteria,o:Burkholderiales,f:Comamonadaceae,g:Leptothrix,s:midas_s_345;
AAW_0184	GCA_963852915	4369747	950919		19	59.59	25.4054	41.8345	AAW_0184	1	1	1	1	1	1	20	100	0.54	0	99.38	1.95	HQ	HQ	HQ	HQ	d__Bacteria;p__Bacteroidota;c__Bacteroidia;o__Flavobacteriales;f__PHOS-HE28;g__PHOS-HE28;s__PHOS-HE28 sp002396605	1444	100	FLASV434.1444;tax=d:Bacteria,p:Bacteroidota,c:Bacteroidia,o:Flavobacteriales,f:NS9_marine_group,g:midas_g_434,s:midas_s_434;
AAW_0186	GCA_963851695	2759887	2707000		2	69	26.0676	26.7958	AAW_0186	2	2	2	2	2	2	20	99.02	2.95	28.57	99.81	1.29	HQ	HQ	HQ	HQ	d__Bacteria;p__Proteobacteria;c__Gammaproteobacteria;o__Xanthomonadales;f__Xanthomonadaceae;g__Thermomonas;s__Thermomonas sp016720345	1467	100	FLASV203.1467;tax=d:Bacteria,p:Proteobacteria,c:Gammaproteobacteria,o:Xanthomonadales,f:Xanthomonadaceae,g:Thermomonas,s:midas_s_203;
AAW_0187	GCA_963851955	6803994	380196		34	54.05	14.1315	17.4759	AAW_0187	1	1	1	1	1	1	21	95.45	3.64	0	92.04	4.01	HQ	HQ	HQ	HQ	d__Bacteria;p__Chloroflexota;c__Anaerolineae;o__Promineofilales;f__Promineofilaceae;g__JADJUV01;s__JADJUV01 sp016716885	1425	100	FLASV1951.1425;tax=d:Bacteria,p:Chloroflexi,c:Anaerolineae,o:Ardenticatenales,f:Ca_Promineofilaceae,g:midas_g_1951,s:midas_s_1951;
AAW_0188	GCA_963851685	3651282	244983		23	34.31	87.1427	108.171	AAW_0188	2	2	2	2	2	2	19	98.03	2.22	50	100	1.35	HQ	HQ	HQ	HQ	d__Bacteria;p__Bacteroidota;c__Bacteroidia;o__Chitinophagales;f__JADIYW01;g__JADIYW01;s__JADIYW01 sp016705125	1447	100	FLASV108.1447;tax=d:Bacteria,p:Bacteroidota,c:Bacteroidia,o:Chitinophagales,f:midas_f_108,g:midas_g_108,s:midas_s_108;
AAW_0193	GCA_963852465	5791503	1435489		19	60.27	9.40448	14.5271	AAW_0193	2	2	2	2	2	2	20	92.24	3.64	0	92.58	4.71	HQ	HQ	HQ	HQ	d__Bacteria;p__Chloroflexota;c__Anaerolineae;o__Aggregatilineales;f__A4b;g__OLB13;s__OLB13 sp016712885	1411	99.9	FLASV1091.1411;tax=d:Bacteria,p:Chloroflexi,c:Anaerolineae,o:SBR1031,f:A4b,g:OLB13,s:midas_s_1091;
AAW_0194	GCA_963852495	6124429	534544		26	56.76	221.857	340.358	AAW_0194	1	1	1	1	1	1	20	95.46	3.82	0	97.33	3.87	HQ	HQ	HQ	HQ	d__Bacteria;p__Chloroflexota;c__Anaerolineae;o__Promineofilales;f__Promineofilaceae;g__JADJXA01;s__JADJXA01 sp016705235	1427	100	FLASV461.1427;tax=d:Bacteria,p:Chloroflexi,c:Anaerolineae,o:Ardenticatenales,f:Ca_Promineofilaceae,g:midas_g_461,s:midas_s_461;
AAW_0196	GCA_963852645	3377611	618139		19	67.55	13.1277	24.7618	AAW_0196	2	2	2	2	2	2	20	97.27	0	0	95.19	0.18	HQ	HQ	HQ	HQ	d__Bacteria;p__Actinobacteriota;c__Actinomycetia;o__Actinomycetales;f__Dermatophilaceae;g__JADJTI01;s__	1445	99.9	FLASV830.1445;tax=d:Bacteria,p:Actinobacteriota,c:Actinobacteria,o:Micrococcales,f:Dermatophilaceae,g:midas_g_724,s:midas_s_830;
AAW_0201	GCA_963853015	4548374	1184635		17	49.34	13.0489	16.6887	AAW_0201	1	1	1	1	1	1	20	97.27	4.12	0	94.64	2.78	HQ	HQ	HQ	HQ	d__Bacteria;p__Bdellovibrionota;c__Bdellovibrionia;o__Bdellovibrionales;f__Bdellovibrionaceae;g__Ga0074137;s__	1323	99.6	FLASV38439.1323;tax=d:Bacteria,p:Bdellovibrionota,c:Bdellovibrionia,o:Bdellovibrionales,f:Bdellovibrionaceae,g:Bdellovibrio,s:midas_s_38439;
AAW_0203	GCA_963851945	6182552	1091083		11	68.13	9.74506	14.2823	AAW_0203	2	2	2	2	2	2	19	91.33	1.1	0	92.52	2.3	HQ	HQ	HQ	HQ	d__Bacteria;p__Gemmatimonadota;c__Gemmatimonadetes;o__Gemmatimonadales;f__Gemmatimonadaceae;g__SCN-70-22;s__SCN-70-22 sp016704465	1450	99.9	FLASV764.1450;tax=d:Bacteria,p:Gemmatimonadota,c:Gemmatimonadetes,o:Gemmatimonadales,f:Gemmatimonadaceae,g:midas_g_764,s:midas_s_764;
AAW_0215	GCA_963853205	2998314	873158		15	62.41	30.9346	50.0979	AAW_0215	1	1	1	1	1	1	19	98.12	0.09	0	100	2.21	HQ	HQ	HQ	HQ	d__Bacteria;p__Proteobacteria;c__Alphaproteobacteria;o__Micropepsales;f__Micropepsaceae;g__Rhizomicrobium;s__	1305	99.4	FLASV67013.1305;tax=d:Bacteria,p:Proteobacteria,c:Alphaproteobacteria,o:Micropepsales,f:Micropepsaceae,g:midas_g_4351,s:midas_s_67013;
AAW_0221	GCA_963852475	3806019	2020079		9	68.97	17.9814	21.8147	AAW_0221	1	1	1	1	1	1	21	95.71	7.77	0	96.19	0.12	MQ	HQ	HQ	HQ	d__Bacteria;p__Proteobacteria;c__Gammaproteobacteria;o__Steroidobacterales;f__Steroidobacteraceae;g__FEN-1191;s__	1458	100	FLASV2581.1458;tax=d:Bacteria,p:Proteobacteria,c:Gammaproteobacteria,o:midas_o_26,f:midas_f_98,g:midas_g_197,s:midas_s_2581;
AAW_0223	GCA_963852455	4192267	432897		18	66.14	17.8294	27.5225	AAW_0223	2	2	2	2	2	2	20	93.34	6.8	30	93.69	4.65	MQ	HQ	HQ	HQ	d__Bacteria;p__Proteobacteria;c__Gammaproteobacteria;o__Xanthomonadales;f__Ahniellaceae;g__JADKHK01;s__	1467	100	FLASV4166.1467;tax=d:Bacteria,p:Proteobacteria,c:Gammaproteobacteria,o:Xanthomonadales,f:Rhodanobacteraceae,g:Ahniella,s:midas_s_4166;
AAW_0224	GCA_963853295	3927002	590805		14	68.7	13.4448	19.4084	AAW_0224	1	1	1	1	1	1	20	90.33	2.64	63.64	88.38	6.01	HQ	MQ	HQ	HQ	d__Bacteria;p__Actinobacteriota;c__Actinomycetia;o__Propionibacteriales;f__Propionibacteriaceae;g__Micropruina;s__	1436	100	FLASV303.1436;tax=d:Bacteria,p:Actinobacteriota,c:Actinobacteria,o:Propionibacteriales,f:Propionibacteriaceae,g:Micropruina,s:Micropruina_glycogenica;
AAW_0228	GCA_963852525	4712005	2641776		13	64.84	11.9129	20.8535	AAW_0228	2	2	2	2	2	0	21	99.07	0	0	95.98	1.92	MQ	MQ	not	HQ	d__Bacteria;p__Chloroflexota;c__Chloroflexia;o__Thermomicrobiales;f__CFX8;g__;s__	1428	99.9	FLASV1277.1428;tax=d:Bacteria,p:Chloroflexi,c:Chloroflexia,o:Thermomicrobiales,f:AKYG1722,g:midas_g_1277,s:midas_s_1277;
AAW_0229	GCA_963851725	4336102	897257		26	50.28	34.3142	30.4965	AAW_0229	1	1	1	1	1	1	21	86.36	0.91	100	94.73	4.15	MQ	HQ	HQ	HQ	d__Bacteria;p__Chloroflexota;c__Anaerolineae;o__Anaerolineales;f__EnvOPS12;g__OLB14;s__OLB14 sp016721315	1432	100	FLASV6664.1432;tax=d:Bacteria,p:Chloroflexi,c:Anaerolineae,o:Anaerolineales,f:Anaerolineaceae,g:Ca_Villigracilis,s:midas_s_6664;
AAW_0232	GCA_963853545	3402691	1166832		7	52.91	28.0471	41.04	AAW_0232	2	2	2	2	2	2	20	96.99	0.55	0	100	0.54	HQ	HQ	HQ	HQ	d__Bacteria;p__Bacteroidota;c__Kapabacteria;o__Kapabacteriales;f__Kapabacteriaceae;g__UBA10438;s__UBA10438 sp002426145	1409	100	FLASV428.1409;tax=d:Bacteria,p:Bacteroidota,c:Kapabacteria,o:Kapabacteriales,f:midas_f_428,g:midas_g_428,s:midas_s_428;
AAW_0234	GCA_963853535	6568196	1058036		32	70.18	23.1497	32.195	AAW_0234	1	1	1	1	1	1	21	99.15	2.99	0	96.38	5.6	HQ	MQ	HQ	HQ	d__Bacteria;p__Actinobacteriota;c__Acidimicrobiia;o__Acidimicrobiales;f__Ilumatobacteraceae;g__VFMC01;s__	1446	100	FLASV2831.1446;tax=d:Bacteria,p:Actinobacteriota,c:Acidimicrobiia,o:Microtrichales,f:Ilumatobacteraceae,g:CL500-29_marine_group,s:midas_s_2831;
AAW_0236	GCA_963853075	4909035	646507		10	69.79	13.0313	14.9598	AAW_0236	2	2	2	2	2	0	19	89.32	1.29	0	94.42	0.77	MQ	MQ	not	HQ	d__Bacteria;p__Proteobacteria;c__Gammaproteobacteria;o__Burkholderiales;f__Casimicrobiaceae;g__CAIWHR01;s__	1493	99.9	FLASV454.1493;tax=d:Bacteria,p:Proteobacteria,c:Gammaproteobacteria,o:Burkholderiales,f:A21b,g:midas_g_454,s:midas_s_454;
AAW_0238	GCA_963851505	4261979	3237729		42	62.85	21.724	37.2218	AAW_0238	2	2	2	2	2	2	21	96.04	2.82	0	100	1.49	HQ	HQ	HQ	HQ	d__Bacteria;p__Proteobacteria;c__Gammaproteobacteria;o__Burkholderiales;f__Rhodocyclaceae;g__Fen-999;s__Fen-999 sp016704145	1460	100	FLASV5535.1460;tax=d:Bacteria,p:Proteobacteria,c:Gammaproteobacteria,o:Burkholderiales,f:Rhodocyclaceae,g:midas_g_5535,s:midas_s_5535;
AAW_0241	GCA_963853135	4807299	1365384		14	69	24.1204	29.3059	AAW_0241	1	1	1	1	1	1	21	97.22	2.56	0	97.68	1.51	HQ	HQ	HQ	HQ	d__Bacteria;p__Acidobacteriota;c__Thermoanaerobaculia;o__UBA5704;f__UBA5704;g__JAGPDF01;s__	1376	99.8	FLASV68346.1376;tax=d:Bacteria,p:Acidobacteriota,c:Thermoanaerobaculia,o:Thermoanaerobaculales,f:Thermoanaerobaculaceae,g:Subgroup_10,s:midas_s_1112;
AAW_0244	GCA_963851915	3837892	306484		37	45.03	35.0165	46.4215	AAW_0244	1	1	1	1	1	1	20	93.3	1.81	100	99.7	1.23	HQ	HQ	HQ	HQ	d__Bacteria;p__Proteobacteria;c__Gammaproteobacteria;o__Burkholderiales;f__Nitrosomonadaceae;g__Nitrosomonas;s__	1496	100	FLASV7651.1496;tax=d:Bacteria,p:Proteobacteria,c:Gammaproteobacteria,o:Burkholderiales,f:Nitrosomonadaceae,g:Nitrosomonas,s:midas_s_5803;
AAW_0246	GCA_963853125	5580831	3678094		10	61.62	17.4591	23.192	AAW_0246	2	2	2	2	2	2	20	98.91	2.1	16.67	98.42	6.84	HQ	MQ	HQ	HQ	d__Bacteria;p__Proteobacteria;c__Gammaproteobacteria;o__Burkholderiales;f__Burkholderiaceae;g__CAISIP01;s__	1356	100	FLASV20775.1356;tax=d:Bacteria,p:Proteobacteria,c:Gammaproteobacteria,o:Burkholderiales,f:Comamonadaceae,g:Rhodoferax,s:Rhodoferax_saidenbachensis;
AAW_0253	GCA_963852015	5538819	263464		43	33.49	42.2562	50.0851	AAW_0253	2	3	3	2	2	3	19	98.65	3.11	81.82	100	6.35	HQ	MQ	HQ	HQ	d__Bacteria;p__Bacteroidota;c__Bacteroidia;o__AKYH767;f__UBA4408;g__CAIKXD01;s__	1443	100	FLASV2243.1443;tax=d:Bacteria,p:Bacteroidota,c:Bacteroidia,o:Sphingobacteriales,f:env.OPS_17,g:midas_g_2243,s:midas_s_2243;
AAW_0255	GCA_963853065	7085759	3606630		14	69.32	14.0563	19.1296	AAW_0255	1	1	1	1	1	1	20	97.44	4.32	16.67	100	3.5	HQ	HQ	HQ	HQ	d__Bacteria;p__Acidobacteriota;c__Vicinamibacteria;o__Vicinamibacterales;f__JAFNAJ01;g__JAEUQQ01;s__JAEUQQ01 sp016789685	1462	100	FLASV4604.1462;tax=d:Bacteria,p:Acidobacteriota,c:Vicinamibacteria,o:Vicinamibacterales,f:Vicinamibacteraceae,g:Luteitalea,s:midas_s_3198;
AAW_0256	GCA_963852255	3565747	2116081		17	59.43	11.8626	21.3482	AAW_0256	2	2	2	2	2	1	20	95.31	4.17	42.11	99.77	3.34	HQ	HQ	HQ	HQ	d__Bacteria;p__Proteobacteria;c__Gammaproteobacteria;o__Competibacterales;f__Competibacteraceae;g__Contendobacter;s__	1457	99.9	FLASV533.1456;tax=d:Bacteria,p:Proteobacteria,c:Gammaproteobacteria,o:Competibacterales,f:Competibacteraceae,g:Ca_Competibacter,s:midas_s_150;
AAW_0260	GCA_963853185	6714382	702430		58	35.17	14.7242	20.3391	AAW_0260	2	2	2	2	2	2	20	98.02	4.21	50	100	6.24	HQ	MQ	HQ	HQ	d__Bacteria;p__Bacteroidota;c__Bacteroidia;o__Chitinophagales;f__Saprospiraceae;g__OLB9;s__	1440	100	FLASV4712.1440;tax=d:Bacteria,p:Bacteroidota,c:Bacteroidia,o:Chitinophagales,f:Saprospiraceae,g:midas_g_351,s:midas_s_4056;
AAW_0262	GCA_963851625	3912488	947492		11	39.64	13.3203	14.7776	AAW_0262	1	1	1	1	1	1	19	86.02	0.49	0	93.24	1.33	MQ	HQ	HQ	HQ	d__Bacteria;p__Bacteroidota;c__Bacteroidia;o__Chitinophagales;f__Chitinophagaceae;g__Ferruginibacter;s__Ferruginibacter sp016715365	1451	99.9	FLASV83.1451;tax=d:Bacteria,p:Bacteroidota,c:Bacteroidia,o:Chitinophagales,f:Chitinophagaceae,g:Ferruginibacter,s:midas_s_83;
AAW_0266	GCA_963853605	3583276	3366276		11	57.37	17.6094	25.4342	AAW_0266	1	1	1	1	1	1	21	98.9	0	0	99.04	0.29	HQ	HQ	HQ	HQ	d__Bacteria;p__AABM5-125-24;c__RPQS01;o__RPQS01;f__RPQS01;g__JABWCQ01;s__JABWCQ01 sp016702305	1345	99.4	FLASV18819.1345;tax=d:Bacteria,p:Fibrobacterota,c:Chitinivibrionia,o:midas_o_1477,f:midas_f_1477,g:midas_g_1477,s:midas_s_2815;
AAW_0268	GCA_963852365	5541534	1223227		35	61.21	18.6523	27.1481	AAW_0268	1	1	1	1	1	1	20	91.64	2.02	28.57	91.72	4.67	HQ	HQ	HQ	HQ	d__Bacteria;p__Proteobacteria;c__Alphaproteobacteria;o__Rhizobiales;f__Aestuariivirgaceae;g__Aestuariivirga;s__	1412	99.6	FLASV165.1412;tax=d:Bacteria,p:Proteobacteria,c:Alphaproteobacteria,o:Rhodobacterales,f:Rhodobacteraceae,g:midas_g_57,s:midas_s_165;
AAW_0269	GCA_963852655	5204509	2773980		10	69.13	19.6477	20.9241	AAW_0269	1	1	1	1	1	1	21	91.7	1.79	0	86.3	0.03	HQ	MQ	HQ	HQ	d__Bacteria;p__Proteobacteria;c__Gammaproteobacteria;o__Burkholderiales;f__Burkholderiaceae;g__Piscinibacter;s__Piscinibacter sp016706565	1451	100	FLASV522.1451;tax=d:Bacteria,p:Proteobacteria,c:Gammaproteobacteria,o:Burkholderiales,f:Comamonadaceae,g:Piscinibacter,s:Piscinibacter_aquaticus;
AAW_0270	GCA_963853425	6197738	771686		46	41.71	39.5759	58.3384	AAW_0270	1	1	1	1	1	1	20	98.64	8.17	57.14	99.99	2.56	MQ	HQ	HQ	HQ	d__Bacteria;p__Bacteroidota;c__Bacteroidia;o__Chitinophagales;f__Saprospiraceae;g__JADJLQ01;s__JADJLQ01 sp016709995	1459	100	FLASV56.1459;tax=d:Bacteria,p:Bacteroidota,c:Bacteroidia,o:Chitinophagales,f:Saprospiraceae,g:midas_g_56,s:midas_s_56;
AAW_0271	GCA_963852965	11259344	6008047		13	67.88	14.292	19.4875	AAW_0271	2	2	2	2	2	2	21	94.19	9.38	0	94.14	2.41	MQ	HQ	HQ	HQ	d__Bacteria;p__Myxococcota;c__WYAZ01;o__WYAZ01;f__WYAZ01;g__;s__	1479	100	FLASV549.1479;tax=d:Bacteria,p:Myxococcota,c:Myxococcia,o:Myxococcales,f:Myxococcaceae,g:P3OB-42,s:midas_s_549;
AAW_0273	GCA_963853105	4001964	313081		22	66.31	332.797	579.919	AAW_0273	1	1	1	1	1	1	20	94.87	0.85	0	93.66	0.43	HQ	HQ	HQ	HQ	d__Bacteria;p__Actinobacteriota;c__Acidimicrobiia;o__Acidimicrobiales;f__Microtrichaceae;g__Microthrix;s__Microthrix parvicella	1523	100	FLASV3.1527;tax=d:Bacteria,p:Actinobacteriota,c:Acidimicrobiia,o:Microtrichales,f:Microtrichaceae,g:Ca_Microthrix,s:Ca_Microthrix_parvicella;
AAW_0274	GCA_963852695	5390392	2707937		25	58.3	15.657	26.3385	AAW_0274	2	2	2	2	2	0	21	97.05	3.7	42.86	98.9	1.27	MQ	MQ	not	HQ	d__Bacteria;p__Proteobacteria;c__Gammaproteobacteria;o__Burkholderiales;f__Casimicrobiaceae;g__Casimicrobium;s__	1456	100	FLASV215.1456;tax=d:Bacteria,p:Proteobacteria,c:Gammaproteobacteria,o:Burkholderiales,f:Sutterellaceae,g:AAP99,s:midas_s_215;
AAW_0279	GCA_963851705	4051949	3257212		5	66	17.4853	28.6051	AAW_0279	2	2	2	2	2	2	20	96.97	0.15	100	94.35	0.52	HQ	HQ	HQ	HQ	d__Bacteria;p__Proteobacteria;c__Alphaproteobacteria;o__Rhodobacterales;f__Rhodobacteraceae;g__Tabrizicola;s__	1389	100	FLASV436.1389;tax=d:Bacteria,p:Proteobacteria,c:Alphaproteobacteria,o:Rhodobacterales,f:Rhodobacteraceae,g:Tabrizicola,s:Tabrizicola_aquatica;
AAW_0280	GCA_963852665	4900984	549193		21	37.4	38.0764	54.2388	AAW_0280	2	2	2	2	2	2	20	97.77	2.97	12.5	100	1.56	HQ	HQ	HQ	HQ	d__Bacteria;p__Bacteroidota;c__Bacteroidia;o__Chitinophagales;f__Saprospiraceae;g__OLB8;s__OLB8 sp016711705	1449	100	FLASV29.1449;tax=d:Bacteria,p:Bacteroidota,c:Bacteroidia,o:Chitinophagales,f:Saprospiraceae,g:OLB8,s:midas_s_29;
AAW_0282	GCA_963853265	4475558	253596		38	33.41	28.2332	39.357	AAW_0282	2	1	1	2	1	1	20	98.02	7.08	90	100	3.43	MQ	HQ	HQ	HQ	d__Bacteria;p__Bacteroidota;c__Bacteroidia;o__Chitinophagales;f__Saprospiraceae;g__UBA3362;s__UBA3362 sp016722295	1450	100	FLASV20.1450;tax=d:Bacteria,p:Bacteroidota,c:Bacteroidia,o:Chitinophagales,f:Saprospiraceae,g:midas_g_20,s:midas_s_20;
AAW_0287	GCA_963853355	8519960	4365359		13	54.54	20.0717	28.4233	AAW_0287	1	1	1	1	1	1	20	97.19	1.18	0	98.72	3.07	HQ	HQ	HQ	HQ	d__Bacteria;p__Planctomycetota;c__Planctomycetia;o__Pirellulales;f__Pirellulaceae;g__Aureliella;s__	1447	100	FLASV2607.1447;tax=d:Bacteria,p:Planctomycetota,c:Planctomycetes,o:Pirellulales,f:Pirellulaceae,g:Pirellula,s:midas_s_2607;
AAW_0288	GCA_963853475	8070917	4576160	CIRCish	11	52.81	16.0799	23.0784	AAW_0288	1	1	1	1	1	1	21	98.18	3.82	0	96.63	3.08	HQ	HQ	HQ	HQ	d__Bacteria;p__Chloroflexota;c__Anaerolineae;o__Promineofilales;f__Promineofilaceae;g__JADJUV01;s__JADJUV01 sp018004935	1322	100	FLASV13160.1322;tax=d:Bacteria,p:Chloroflexi,c:Anaerolineae,o:Ardenticatenales,f:Ca_Promineofilaceae,g:midas_g_1951,s:midas_s_13160;
AAW_0289	GCA_963853365	3755898	482643		25	63.83	33.9881	44.2945	AAW_0289	3	3	3	3	3	0	20	95.34	1.54	55.56	100	4	MQ	MQ	not	HQ	d__Bacteria;p__Proteobacteria;c__Gammaproteobacteria;o__Burkholderiales;f__Rhodocyclaceae;g__Desulfobacillus;s__Desulfobacillus sp016703785	1359	98.5	FLASV58783.1359;tax=d:Bacteria,p:Proteobacteria,c:Gammaproteobacteria,o:Burkholderiales,f:Rhodocyclaceae,g:Denitratisoma,s:midas_s_58783;
AAW_0292	GCA_963852875	8121204	814432		34	69.67	18.4245	17.2956	AAW_0292	2	2	2	2	2	2	20	89.89	2.79	0	94.76	1.09	MQ	HQ	HQ	HQ	d__Bacteria;p__Myxococcota;c__Polyangia;o__Polyangiales;f__Polyangiaceae;g__JAAFHV01;s__JAAFHV01 sp016720545	1481	100	FLASV2913.1481;tax=d:Bacteria,p:Myxococcota,c:Polyangia,o:Polyangiales,f:Polyangiaceae,g:Pajaroellobacter,s:midas_s_2913;
AAW_0297	GCA_963853235	2792188	1941933		5	66.34	26.2359	44.0982	AAW_0297	1	1	1	1	1	1	21	95.26	0	0	97.83	0.36	HQ	HQ	HQ	HQ	d__Bacteria;p__Actinobacteriota;c__Thermoleophilia;o__Miltoncostaeales;f__;g__;s__	1469	100	FLASV473.1469;tax=d:Bacteria,p:Actinobacteriota,c:Thermoleophilia,o:Gaiellales,f:midas_f_269,g:midas_g_473,s:midas_s_473;
AAW_0299	GCA_963853575	5010087	446001		23	65.92	14.3637	22.5861	AAW_0299	1	1	1	1	1	1	20	88.18	6.36	50	93.01	4.86	MQ	HQ	HQ	HQ	d__Bacteria;p__Chloroflexota;c__Anaerolineae;o__Promineofilales;f__Promineofilaceae;g__Promineofilum;s__	1426	99.8	FLASV286.1426;tax=d:Bacteria,p:Chloroflexi,c:Anaerolineae,o:Ardenticatenales,f:Ca_Promineofilaceae,g:Ca_Promineofilum,s:midas_s_176;
AAW_0303	GCA_963852895	7716545	617246		30	54.73	11.3318	13.7667	AAW_0303	3	3	3	3	3	3	21	90.71	3.87	0	90.28	3.06	HQ	HQ	HQ	HQ	d__Bacteria;p__Myxococcota;c__UBA6777;o__UBA6777;f__UBA6777;g__;s__	1447	100	FLASV5408.1447;tax=d:Bacteria,p:Desulfobacterota,c:Desulfuromonadia,o:PB19,f:midas_f_5408,g:midas_g_5408,s:midas_s_5408;
AAW_0304	GCA_963852835	6901820	3946051		6	61.06	16.1965	21.4728	AAW_0304	2	2	2	2	2	2	20	90.45	2.73	0	92.66	2.86	HQ	HQ	HQ	HQ	d__Bacteria;p__Chloroflexota;c__Anaerolineae;o__Caldilineales;f__Caldilineaceae;g__Caldilinea;s__Caldilinea sp016710365	1425	100	FLASV105.1425;tax=d:Bacteria,p:Chloroflexi,c:Anaerolineae,o:Caldilineales,f:Caldilineaceae,g:midas_g_105,s:midas_s_105;
AAW_0306	GCA_963852305	3098139	1588454		22	55.22	40.8456	66.804	AAW_0306	1	1	1	1	1	1	20	94.32	1.53	0	99.2	2.16	HQ	HQ	HQ	HQ	d__Bacteria;p__Proteobacteria;c__Alphaproteobacteria;o__UBA9219;f__RFNS01;g__JAGOHT01;s__	1408	100	FLASV2010.1408;tax=d:Bacteria,p:Proteobacteria,c:Alphaproteobacteria,o:Rhodospirillales,f:midas_f_2010,g:midas_g_2010,s:midas_s_2010;
AAW_0307	GCA_963852715	4262972	509438		13	68.84	25.191	37.5596	AAW_0307	1	1	1	1	1	1	19	97.34	0.63	50	98.61	2.22	HQ	HQ	HQ	HQ	d__Bacteria;p__Proteobacteria;c__Alphaproteobacteria;o__Rhizobiales;f__Phreatobacteraceae;g__Phreatobacter;s__	1403	99.9	FLASV608.1402;tax=d:Bacteria,p:Proteobacteria,c:Alphaproteobacteria,o:Rhodobacterales,f:Rhodobacteraceae,g:Phreatobacter,s:Phreatobacter_oligotrophus;
AAW_0314	GCA_963851795	5722937	762967		12	68.61	13.5855	22.9482	AAW_0314	1	1	1	1	1	1	21	98.29	2.42	0	97.51	1.39	HQ	HQ	HQ	HQ	d__Bacteria;p__Actinobacteriota;c__Acidimicrobiia;o__Acidimicrobiales;f__Ilumatobacteraceae;g__VFMC01;s__	1444	100	FLASV2706.1444;tax=d:Bacteria,p:Actinobacteriota,c:Acidimicrobiia,o:Microtrichales,f:Ilumatobacteraceae,g:CL500-29_marine_group,s:midas_s_2564;
AAW_0316	GCA_963851965	4458634	836407		24	40.51	10.4788	14.4909	AAW_0316	1	1	1	1	1	1	20	95.08	1.09	0	95.79	0.54	HQ	HQ	HQ	HQ	d__Bacteria;p__Bacteroidota;c__Ignavibacteria;o__SJA-28;f__B-1AR;g__JADJAH01;s__JADJAH01 sp016704345	1441	100	FLASV137.1441;tax=d:Bacteria,p:Bacteroidota,c:Ignavibacteria,o:SJA-28,f:midas_f_31,g:midas_g_31,s:midas_s_137;
AAW_0317	GCA_963851565	4079794	721144		22	61.63	15.8909	25.9401	AAW_0317	1	1	1	1	1	1	20	99.46	1.08	100	97.43	1.69	HQ	HQ	HQ	HQ	d__Bacteria;p__Bacteroidota;c__Bacteroidia;o__Flavobacteriales;f__PHOS-HE28;g__PHOS-HE28;s__PHOS-HE28 sp016705545	1445	100	FLASV2313.1445;tax=d:Bacteria,p:Bacteroidota,c:Bacteroidia,o:Flavobacteriales,f:NS9_marine_group,g:midas_g_225,s:midas_s_2313;
AAW_0318	GCA_963851545	3524743	3414650		5	69.13	16.833	26.9031	AAW_0318	1	1	1	1	1	1	20	97.3	0	0	97.75	0.18	HQ	HQ	HQ	HQ	d__Bacteria;p__Actinobacteriota;c__Actinomycetia;o__Actinomycetales;f__Dermatophilaceae;g__GCA-2748155;s__GCA-2748155 sp016710645	1443	100	FLASV496.1443;tax=d:Bacteria,p:Actinobacteriota,c:Actinobacteria,o:Micrococcales,f:Intrasporangiaceae,g:Tetrasphaera,s:midas_s_5;
AAW_0320	GCA_963852095	4107889	943020		17	65.27	70.0596	124.469	AAW_0320	1	1	1	1	1	1	21	95.05	0.99	0	97.95	1.31	HQ	HQ	HQ	HQ	d__Bacteria;p__Chloroflexota;c__Dehalococcoidia;o__Tepidiformales;f__Tepidiformaceae;g__FeB-14;s__FeB-14 sp016719395	1412	100	FLASV849.1412;tax=d:Bacteria,p:Chloroflexi,c:OLB14,o:midas_o_731,f:midas_f_731,g:midas_g_731,s:midas_s_849;
AAW_0322	GCA_963852345	2681914	1107758		5	53.74	38.6434	60.523	AAW_0322	1	1	1	1	1	1	20	94.57	1.59	0	100	0.23	HQ	HQ	HQ	HQ	d__Bacteria;p__Proteobacteria;c__Alphaproteobacteria;o__Micavibrionales;f__Micavibrionaceae;g__JAGNKE01;s__JAGNKE01 sp018000295	1409	100	FLASV2943.1409;tax=d:Bacteria,p:Proteobacteria,c:Alphaproteobacteria,o:Micavibrionales,f:Micavibrionaceae,g:midas_g_2943,s:midas_s_2943;
AAW_0325	GCA_963853445	5313256	373768		18	67.68	13.0182	18.7334	AAW_0325	2	2	2	2	2	2	20	97.55	8.88	0	99.95	4.88	MQ	HQ	HQ	HQ	d__Bacteria;p__Proteobacteria;c__Gammaproteobacteria;o__Xanthomonadales;f__SZUA-5;g__JADKFD01;s__	1356	100	FLASV37147.1356;tax=d:Bacteria,p:Proteobacteria,c:Gammaproteobacteria,o:Xanthomonadales,f:Rhodanobacteraceae,g:midas_g_2835,s:midas_s_37147;
AAW_0327	GCA_963853515	4197668	407530		19	37.37	70.2228	96.2794	AAW_0327	2	1	1	2	1	1	20	98.27	0	0	100	0.13	HQ	HQ	HQ	HQ	d__Bacteria;p__Bacteroidota;c__Bacteroidia;o__Chitinophagales;f__Saprospiraceae;g__UBA3362;s__UBA3362 sp016714365	1454	100	FLASV177.1454;tax=d:Bacteria,p:Bacteroidota,c:Bacteroidia,o:Chitinophagales,f:Saprospiraceae,g:midas_g_65,s:midas_s_177;
AAW_0328	GCA_963853285	4758470	271296		29	41.01	52.6664	66.9717	AAW_0328	1	1	1	1	1	1	19	87.1	2.15	80	91.65	2.03	MQ	HQ	HQ	HQ	d__Bacteria;p__Bacteroidota;c__Bacteroidia;o__Bacteroidales;f__UBA4417;g__UBA4417;s__UBA4417 sp016707785	1448	99.9	FLASV1061.1447;tax=d:Bacteria,p:Bacteroidota,c:Bacteroidia,o:Sphingobacteriales,f:Lentimicrobiaceae,g:midas_g_1061,s:midas_s_1061;
AAW_0332	GCA_963852815	8106764	1900971		18	55.35	11.3041	18.0808	AAW_0332	1	1	1	1	1	0	21	97.19	2.67	0	97.8	4.65	MQ	MQ	not	HQ	d__Bacteria;p__Planctomycetota;c__Planctomycetia;o__Pirellulales;f__Pirellulaceae;g__Aureliella;s__	1361	90.4	FLASV13364.1343;tax=d:Bacteria,p:Planctomycetota,c:Planctomycetes,o:Pirellulales,f:Pirellulaceae,g:Pirellula,s:midas_s_631;
AAW_0333	GCA_963853025	4312182	2945908		8	65.26	12.335	21.6615	AAW_0333	1	1	1	1	1	1	20	97.08	1.08	50	99.78	1.39	HQ	HQ	HQ	HQ	d__Bacteria;p__Bacteroidota;c__Bacteroidia;o__Flavobacteriales;f__PHOS-HE28;g__PHOS-HE28;s__PHOS-HE28 sp016713875	1446	100	FLASV3186.1446;tax=d:Bacteria,p:Bacteroidota,c:Bacteroidia,o:Flavobacteriales,f:NS9_marine_group,g:midas_g_3186,s:midas_s_3186;
AAW_0339	GCA_963853085	4838318	334556		44	35.23	13.7869	20.3351	AAW_0339	2	2	2	2	2	2	19	86.63	0.99	0	93.41	0.8	MQ	HQ	HQ	HQ	d__Bacteria;p__Bacteroidota;c__Bacteroidia;o__Chitinophagales;f__Saprospiraceae;g__OLB9;s__OLB9 sp016714785	1441	100	FLASV720.1441;tax=d:Bacteria,p:Bacteroidota,c:Bacteroidia,o:Chitinophagales,f:Saprospiraceae,g:Ca_Epiflobacter,s:midas_s_720;
AAW_0341	GCA_963851715	4619149	2510054		35	43.28	11.8874	15.2741	AAW_0341	2	2	2	2	2	2	20	98.32	2.37	0	100	1.29	HQ	HQ	HQ	HQ	d__Bacteria;p__Proteobacteria;c__Gammaproteobacteria;o__Pseudomonadales;f__Cellvibrionaceae;g__Cellvibrio;s__Cellvibrio sp016712405	1356	100	FLASV12753.1356;tax=d:Bacteria,p:Proteobacteria,c:Gammaproteobacteria,o:Pseudomonadales,f:Cellvibrionaceae,g:Cellvibrio,s:midas_s_12753;
AAW_0346	GCA_963853145	4262626	2506082		20	37.44	16.7292	18.5228	AAW_0346	1	1	1	1	1	1	20	99.52	2.38	0	100	3.87	HQ	HQ	HQ	HQ	d__Bacteria;p__Bacteroidota;c__Bacteroidia;o__AKYH767;f__UBA4408;g__UBA4408;s__	1445	100	FLASV5287.1445;tax=d:Bacteria,p:Bacteroidota,c:Bacteroidia,o:Sphingobacteriales,f:LiUU-11-161,g:midas_g_1247,s:midas_s_1247;
AAW_0347	GCA_963853095	4357674	332290		18	48.62	46.8288	53.2359	AAW_0347	1	1	1	1	1	1	20	91.82	2	0	93.41	3.05	HQ	HQ	HQ	HQ	d__Bacteria;p__Chloroflexota;c__Anaerolineae;o__Anaerolineales;f__EnvOPS12;g__OLB14;s__OLB14 sp016715195	1432	100	FLASV4140.1432;tax=d:Bacteria,p:Chloroflexi,c:Anaerolineae,o:Anaerolineales,f:Anaerolineaceae,g:Ca_Villigracilis,s:midas_s_471;
AAW_0356	GCA_963851735	7171903	1811950		34	68.68	19.4789	20.7601	AAW_0356	2	2	2	2	2	2	21	94.77	2.96	15.38	89.37	3.35	HQ	MQ	HQ	HQ	d__Bacteria;p__Proteobacteria;c__Gammaproteobacteria;o__Burkholderiales;f__Burkholderiaceae;g__Rubrivivax;s__	1453	100	FLASV1726.1453;tax=d:Bacteria,p:Proteobacteria,c:Gammaproteobacteria,o:Burkholderiales,f:Comamonadaceae,g:Leptothrix,s:midas_s_386;
AAW_0358	GCA_963851845	6253316	247964		56	54.57	12.8766	12.2613	AAW_0358	2	2	2	2	2	2	18	93.54	4.55	50	92.57	4.08	HQ	HQ	HQ	HQ	d__Bacteria;p__Chloroflexota;c__Anaerolineae;o__Anaerolineales;f__UBA4823;g__DSTM01;s__	1426	99.9	FLASV6968.1426;tax=d:Bacteria,p:Chloroflexi,c:Anaerolineae,o:Anaerolineales,f:Anaerolineaceae,g:midas_g_6140,s:midas_s_6140;
AAW_0359	GCA_963851605	4184114	589472		9	60.25	34.6991	59.9252	AAW_0359	1	1	1	1	1	1	20	97.44	1.28	0	97.52	0.16	HQ	HQ	HQ	HQ	d__Bacteria;p__Actinobacteriota;c__Acidimicrobiia;o__Acidimicrobiales;f__Microtrichaceae;g__UBA11034;s__UBA11034 sp003514205	1445	100	FLASV120.1445;tax=d:Bacteria,p:Actinobacteriota,c:Acidimicrobiia,o:Microtrichales,f:Microtrichaceae,g:midas_g_120,s:midas_s_120;
AAW_0360	GCA_963851885	4990773	588910		14	61.84	11.5103	17.1735	AAW_0360	1	1	1	1	1	1	21	89.55	1.09	0	92.72	1.77	MQ	HQ	HQ	HQ	d__Bacteria;p__Chloroflexota;c__Anaerolineae;o__SSC4;f__SSC4;g__JADJYJ01;s__	1492	100	FLASV2372.1492;tax=d:Bacteria,p:Chloroflexi,c:Anaerolineae,o:C10-SB1A,f:Amarolineaceae,g:Ca_Amarolinea,s:Ca_Amarolinea_aalborgensis;
AAW_0361	GCA_963852265	7949474	342091		41	43.44	34.2205	46.3563	AAW_0361	2	2	2	2	2	2	19	96.43	1.19	14.29	99.65	1.69	HQ	HQ	HQ	HQ	d__Bacteria;p__Bacteroidota;c__Bacteroidia;o__Cytophagales;f__Spirosomaceae;g__Runella;s__	1427	100	FLASV1042.1427;tax=d:Bacteria,p:Bacteroidota,c:Bacteroidia,o:Cytophagales,f:Spirosomaceae,g:Runella,s:Runella_palustris;
AAW_0363	GCA_963851515	4536686	2848964		23	43.19	17.3854	21.9957	AAW_0363	1	1	1	1	1	1	20	99.84	0	0	99.98	0.49	HQ	HQ	HQ	HQ	d__Bacteria;p__Bacteroidota;c__Bacteroidia;o__AKYH767-A;f__OLB10;g__CAINEC01;s__CAINEC01 sp017995075	1445	100	FLASV3558.1445;tax=d:Bacteria,p:Bacteroidota,c:Bacteroidia,o:Sphingobacteriales,f:AKYH767,g:midas_g_1363,s:midas_s_1657;
AAW_0366	GCA_963851615	3872834	476687		18	66.36	18.5729	29.3262	AAW_0366	1	1	1	1	1	1	20	96.68	1.54	0	97.79	0.2	HQ	HQ	HQ	HQ	d__Bacteria;p__Proteobacteria;c__Gammaproteobacteria;o__Steroidobacterales;f__Steroidobacteraceae;g__ZC4RG30;s__ZC4RG30 sp016720075	1460	100	FLASV273.1460;tax=d:Bacteria,p:Proteobacteria,c:Gammaproteobacteria,o:midas_o_26,f:midas_f_98,g:midas_g_273,s:midas_s_273;
AAW_0367	GCA_963852355	4683007	779971		13	69.17	32.6686	49.6415	AAW_0367	1	1	1	1	1	1	20	95.73	2.14	0	94.71	1.69	HQ	HQ	HQ	HQ	d__Bacteria;p__Actinobacteriota;c__Acidimicrobiia;o__Acidimicrobiales;f__Microtrichaceae;g__UBA11034;s__	1444	100	FLASV584.1444;tax=d:Bacteria,p:Actinobacteriota,c:Acidimicrobiia,o:Microtrichales,f:Microtrichaceae,g:midas_g_120,s:midas_s_584;
AAW_0370	GCA_963852245	4221336	614369		14	36.66	57.9141	76.5849	AAW_0370	2	1	2	2	1	2	19	94.06	2.48	100	99.38	1.75	HQ	HQ	HQ	HQ	d__Bacteria;p__Bacteroidota;c__Bacteroidia;o__Chitinophagales;f__Saprospiraceae;g__UBA3362;s__UBA3362 sp016710265	1460	100	FLASV321.1460;tax=d:Bacteria,p:Bacteroidota,c:Bacteroidia,o:Chitinophagales,f:Saprospiraceae,g:midas_g_321,s:midas_s_321;
AAW_0371	GCA_963852785	5598664	1228720		43	69.93	14.9585	15.1417	AAW_0371	2	2	2	2	2	2	21	95.41	5.81	42.86	92.61	1.28	MQ	HQ	HQ	HQ	d__Bacteria;p__Chloroflexota;c__Anaerolineae;o__UCB3;f__UCB3;g__JADJCV01;s__JADJCV01 sp016703025	1410	100	FLASV1676.1410;tax=d:Bacteria,p:Chloroflexi,c:Anaerolineae,o:SBR1031,f:midas_f_119,g:midas_g_1676,s:midas_s_1676;
AAW_0373	GCA_963852005	5622414	594540		15	52.91	11.2384	15.8901	AAW_0373	2	2	2	2	2	2	20	96.27	2.02	0	99.05	0.02	HQ	HQ	HQ	HQ	d__Bacteria;p__Bacteroidota;c__Bacteroidia;o__Chitinophagales;f__Saprospiraceae;g__JADJPL01;s__JADJPL01 sp016713275	1437	100	FLASV367.1437;tax=d:Bacteria,p:Bacteroidota,c:Bacteroidia,o:Chitinophagales,f:Saprospiraceae,g:Haliscomenobacter,s:midas_s_217;
AAW_0375	GCA_963853245	5363953	1331608		23	49.86	18.8714	25.8951	AAW_0375	3	3	3	3	3	3	20	94.12	0.95	0	93.58	0.71	HQ	HQ	HQ	HQ	d__Bacteria;p__Proteobacteria;c__Gammaproteobacteria;o__Pseudomonadales;f__Cellvibrionaceae;g__;s__	1354	100	FLASV14428.1354;tax=d:Bacteria,p:Proteobacteria,c:Gammaproteobacteria,o:Pseudomonadales,f:Cellvibrionaceae,g:midas_g_12192,s:midas_s_14428;
AAW_0376	GCA_963852115	2116788	346712		23	27.42	34.4684	35.8455	AAW_0376	4	4	4	4	4	4	20	98.58	1.42	0	96.73	2.83	HQ	HQ	HQ	HQ	d__Bacteria;p__Campylobacterota;c__Campylobacteria;o__Campylobacterales;f__Arcobacteraceae;g__Aliarcobacter;s__Aliarcobacter sp017996075	1440	100	FLASV2255.1440;tax=d:Bacteria,p:Campylobacterota,c:Campylobacteria,o:Campylobacterales,f:Arcobacteraceae,g:Arcobacter,s:Arcobacter_cryaerophilus;
AAW_0382	GCA_963853615	3485831	915940		9	63.47	23.3864	42.9834	AAW_0382	2	2	2	2	2	2	19	98.59	0.92	16.67	100	0.76	HQ	HQ	HQ	HQ	d__Bacteria;p__Proteobacteria;c__Gammaproteobacteria;o__Xanthomonadales;f__Rhodanobacteraceae;g__Dokdonella;s__Dokdonella sp016707485	1461	100	FLASV183.1461;tax=d:Bacteria,p:Proteobacteria,c:Gammaproteobacteria,o:Xanthomonadales,f:Rhodanobacteraceae,g:Dokdonella,s:midas_s_124;
AAW_0385	GCA_963852775	4066764	3922607	CIRC	9	51.53	21.7667	29.0336	AAW_0385	1	1	1	1	1	1	20	96.43	1.79	0	97.51	1.63	HQ	HQ	HQ	HQ	d__Bacteria;p__Bdellovibrionota;c__Bdellovibrionia;o__Bdellovibrionales;f__Bdellovibrionaceae;g__Ga0074137;s__	1427	96.8	FLASV8603.1424;tax=d:Bacteria,p:Bdellovibrionota,c:Bdellovibrionia,o:Bdellovibrionales,f:Bdellovibrionaceae,g:Bdellovibrio,s:midas_s_8603;
AAW_0386	GCA_963853375	4074418	2170620		22	61.23	11.021	19.694	AAW_0386	1	1	1	1	1	1	20	96.01	4.71	0	99.73	1.22	HQ	HQ	HQ	HQ	d__Bacteria;p__Proteobacteria;c__Gammaproteobacteria;o__Steroidobacterales;f__Steroidobacteraceae;g__CADEED01;s__CADEED01 sp016703895	1460	100	FLASV197.1460;tax=d:Bacteria,p:Proteobacteria,c:Gammaproteobacteria,o:midas_o_26,f:midas_f_98,g:Acidibacter,s:midas_s_197;
AAW_0390	GCA_963852745	4487149	2352285		10	61.11	18.0308	27.7014	AAW_0390	1	1	1	1	1	1	21	91.82	4.55	66.67	97.11	1.73	HQ	HQ	HQ	HQ	d__Bacteria;p__Chloroflexota;c__Anaerolineae;o__Promineofilales;f__Promineofilaceae;g__Promineofilum;s__	1429	100	FLASV634.1429;tax=d:Bacteria,p:Chloroflexi,c:Anaerolineae,o:Ardenticatenales,f:Ca_Promineofilaceae,g:Ca_Promineofilum,s:midas_s_609;
AAW_0391	GCA_963853625	9657173	977577		31	70.29	12.312	15.1125	AAW_0391	2	2	2	2	2	2	21	91.08	3.89	0	93.97	0.24	HQ	HQ	HQ	HQ	d__Bacteria;p__Myxococcota;c__Polyangia;o__Polyangiales;f__Polyangiaceae;g__CAITIQ01;s__CAITIQ01 sp016719945	1476	99.9	FLASV2771.1475;tax=d:Bacteria,p:Myxococcota,c:Polyangia,o:Polyangiales,f:Phaselicystidaceae,g:Phaselicystis,s:midas_s_2771;
AAW_0392	GCA_963852985	6877325	6598920	CIRC	12	56.71	15.3607	23.0286	AAW_0392	1	1	1	1	1	0	20	94.51	0	0	97.55	3.53	MQ	MQ	not	HQ	d__Bacteria;p__Hydrogenedentota;c__Hydrogenedentia;o__Hydrogenedentiales;f__SLHB01;g__JABWCD01;s__	1477	95	FLASV1166.1469;tax=d:Bacteria,p:Hydrogenedentes,c:Hydrogenedentia,o:Hydrogenedentiales,f:Hydrogenedensaceae,g:midas_g_1166,s:midas_s_1166;
AAW_0393	GCA_963853585	3401075	1918701		16	60.23	11.2266	14.7555	AAW_0393	2	2	2	2	2	1	20	90.68	3.04	6.67	93.16	2.82	HQ	HQ	HQ	HQ	d__Bacteria;p__Proteobacteria;c__Gammaproteobacteria;o__Burkholderiales;f__Rhodocyclaceae;g__;s__	1469	100	FLASV2220.1469;tax=d:Bacteria,p:Proteobacteria,c:Gammaproteobacteria,o:Burkholderiales,f:Rhodocyclaceae,g:Georgfuchsia,s:midas_s_2220;
AAW_0395	GCA_963852135	4574250	482963		13	64.68	15.5151	23.5696	AAW_0395	1	1	1	1	1	1	20	95.15	0.41	0	86.83	2.01	HQ	MQ	HQ	HQ	d__Bacteria;p__Proteobacteria;c__Alphaproteobacteria;o__Rhizobiales;f__Rhizobiaceae;g__Mesorhizobium_A;s__	1410	99.9	FLASV2119.1409;tax=d:Bacteria,p:Proteobacteria,c:Alphaproteobacteria,o:Rhizobiales,f:Rhizobiaceae,g:Mesorhizobium,s:Mesorhizobium_qingshengii;
AAW_0399	GCA_963852195	6476419	347255		45	37.44	31.6677	36.6399	AAW_0399	2	2	2	2	2	2	20	100	4.84	72.73	100	1.32	HQ	HQ	HQ	HQ	d__Bacteria;p__Bacteroidota;c__Bacteroidia;o__Bacteroidales;f__Prolixibacteraceae;g__Draconibacterium;s__Draconibacterium sp016705335	1440	99.9	FLASV1556.1440;tax=d:Bacteria,p:Bacteroidota,c:Bacteroidia,o:Bacteroidales,f:Prolixibacteraceae,g:midas_g_422,s:midas_s_742;
AAW_0400	GCA_963853255	3296830	741734		8	68.63	10.8439	17.5788	AAW_0400	1	1	1	1	1	1	20	95.87	0	0	97.47	0.18	HQ	HQ	HQ	HQ	d__Bacteria;p__Actinobacteriota;c__Actinomycetia;o__Nanopelagicales;f__UBA10799;g__JADKAV01;s__JADKAV01 sp016703125	1447	99.9	FLASV1972.1447;tax=d:Bacteria,p:Actinobacteriota,c:Actinobacteria,o:midas_o_5,f:midas_f_5,g:midas_g_399,s:midas_s_1163;
AAW_0401	GCA_963852225	5782300	1018598		19	63.71	35.3194	50.8696	AAW_0401	1	1	1	1	1	1	20	97.41	4.97	25	98.75	4.59	HQ	HQ	HQ	HQ	d__Bacteria;p__Proteobacteria;c__Gammaproteobacteria;o__Burkholderiales;f__Rhodocyclaceae;g__JAEUNL01;s__JAEUNL01 sp016707455	1517	100	FLASV484.1517;tax=d:Bacteria,p:Proteobacteria,c:Gammaproteobacteria,o:Burkholderiales,f:B1-7BS,g:Ca_Methylophosphatis,s:Ca_Methylophosphatis_roskildensis;
AAW_0402	GCA_963853415	5471282	1277506		35	53.58	11.7333	17.7238	AAW_0402	1	1	1	1	1	1	21	93.16	4.27	0	96.37	4.94	HQ	HQ	HQ	HQ	d__Bacteria;p__Acidobacteriota;c__Blastocatellia;o__Pyrinomonadales;f__Pyrinomonadaceae;g__OLB17;s__OLB17 sp016703965	1445	100	FLASV233.1445;tax=d:Bacteria,p:Acidobacteriota,c:Blastocatellia,o:Blastocatellales,f:Blastocatellaceae,g:JGI_0001001-H03,s:midas_s_233;
AAW_0403	GCA_963851835	4092794	618685		11	52.91	8.72293	13.6474	AAW_0403	1	1	1	1	1	1	20	94.37	6.03	12.5	91.37	3	MQ	HQ	HQ	HQ	d__Bacteria;p__Acidobacteriota;c__Blastocatellia;o__Pyrinomonadales;f__Pyrinomonadaceae;g__OLB17;s__OLB17 sp016720705	1443	100	FLASV170.1443;tax=d:Bacteria,p:Acidobacteriota,c:Blastocatellia,o:Blastocatellales,f:Blastocatellaceae,g:JGI_0001001-H03,s:midas_s_170;
AAW_0407	GCA_963851645	3743310	3597725		8	67.82	15.256	21.41	AAW_0407	2	1	1	2	2	1	20	97.25	0.3	0	97.01	0.88	HQ	HQ	HQ	HQ	d__Bacteria;p__Proteobacteria;c__Alphaproteobacteria;o__Rhodobacterales;f__Rhodobacteraceae;g__Albidovulum;s__	1288	98.8	FLASV9832.1284;tax=d:Bacteria,p:Proteobacteria,c:Alphaproteobacteria,o:Rhodobacterales,f:Rhodobacteraceae,g:Defluviimonas,s:midas_s_337;
AAW_0408	GCA_963853115	8104933	1816540		9	72.1	13.6351	12.0253	AAW_0408	4	4	4	4	4	4	21	89.89	3.58	0	92.21	4.44	MQ	HQ	HQ	HQ	d__Bacteria;p__Myxococcota;c__Polyangia;o__Polyangiales;f__Ga0077539;g__JAEUKH01;s__	1476	100	FLASV5863.1476;tax=d:Bacteria,p:Myxococcota,c:Polyangia,o:mle1-27,f:midas_f_990,g:midas_g_3374,s:midas_s_3374;
AAW_0409	GCA_963851575	4442530	751699		12	71.3	15.7324	17.6612	AAW_0409	2	2	2	2	2	2	21	97.25	0.55	0	95.76	0.05	HQ	HQ	HQ	HQ	d__Bacteria;p__Actinobacteriota;c__Actinomycetia;o__Actinomycetales;f__Dermatophilaceae;g__;s__	1443	100	FLASV739.1443;tax=d:Bacteria,p:Actinobacteriota,c:Actinobacteria,o:Micrococcales,f:Dermatophilaceae,g:midas_g_739,s:midas_s_739;
AAW_0410	GCA_963853525	6909546	877723		19	49.56	15.638	19.9995	AAW_0410	3	2	2	3	2	2	20	97.14	4.21	53.85	97.58	4.75	HQ	HQ	HQ	HQ	d__Bacteria;p__Bacteroidota;c__Bacteroidia;o__Chitinophagales;f__Saprospiraceae;g__M3007;s__M3007 sp016711435	1340	100	FLASV10393.1340;tax=d:Bacteria,p:Bacteroidota,c:Bacteroidia,o:Chitinophagales,f:Saprospiraceae,g:midas_g_729,s:midas_s_1129;
AAW_0411	GCA_963852185	5230991	215405		41	46.03	36.6221	52.739	AAW_0411	1	1	1	1	1	1	19	98.52	4.93	92.86	100	5.88	HQ	MQ	HQ	HQ	d__Bacteria;p__Bacteroidota;c__Bacteroidia;o__Chitinophagales;f__Chitinophagaceae;g__JJ008;s__	1453	100	FLASV90.1453;tax=d:Bacteria,p:Bacteroidota,c:Bacteroidia,o:Chitinophagales,f:Chitinophagaceae,g:Terrimonas,s:midas_s_90;
AAW_0416	GCA_963851585	3454933	472929		16	69.46	11.6122	17.9947	AAW_0416	2	2	2	2	2	2	20	96.98	2.25	22.22	99.99	3.78	HQ	HQ	HQ	HQ	d__Bacteria;p__Actinobacteriota;c__Actinomycetia;o__Propionibacteriales;f__Propionibacteriaceae;g__;s__	1436	100	FLASV752.1436;tax=d:Bacteria,p:Actinobacteriota,c:Actinobacteria,o:Propionibacteriales,f:Propionibacteriaceae,g:Propioniciclava,s:midas_s_752;
AAW_0419	GCA_963851895	6066596	1161258		12	69.64	14.004	17.8252	AAW_0419	1	1	1	1	1	1	20	96.53	9.83	42.86	96.82	4.71	MQ	HQ	HQ	HQ	d__Bacteria;p__Acidobacteriota;c__Vicinamibacteria;o__Vicinamibacterales;f__UBA2999;g__CADEFD01;s__	1474	100	FLASV1174.1474;tax=d:Bacteria,p:Acidobacteriota,c:Vicinamibacteria,o:Vicinamibacterales,f:Vicinamibacteraceae,g:midas_g_433,s:midas_s_433;
AAW_0420	GCA_963852235	8774060	1105060		17	68.28	12.6385	18.256	AAW_0420	2	2	2	2	2	2	20	90.39	2.6	0	92.24	3.13	HQ	HQ	HQ	HQ	d__Bacteria;p__Myxococcota;c__UBA9042;o__PHBI01;f__PHBI01;g__WYBB01;s__	1466	100	FLASV1996.1466;tax=d:Bacteria,p:Desulfobacterota,c:Desulfuromonadia,o:PB19,f:midas_f_1334,g:midas_g_1334,s:midas_s_1996;
AAW_0421	GCA_963853595	4467477	902116		6	65.95	11.779	16.5462	AAW_0421	2	2	2	2	2	2	20	93.74	1.58	28.57	92.65	1.54	HQ	HQ	HQ	HQ	d__Bacteria;p__Proteobacteria;c__Alphaproteobacteria;o__Rhodobacterales;f__Rhodobacteraceae;g__Pararhodobacter;s__	1387	100	FLASV297.1387;tax=d:Bacteria,p:Proteobacteria,c:Alphaproteobacteria,o:Rhodobacterales,f:Rhodobacteraceae,g:midas_g_155,s:midas_s_297;
AAW_0422	GCA_963853005	4102590	1218091		26	32.65	28.9312	37.2668	AAW_0422	1	1	1	1	1	1	20	99.26	1.48	0	100	1.47	HQ	HQ	HQ	HQ	d__Bacteria;p__Bacteroidota;c__Bacteroidia;o__Chitinophagales;f__Chitinophagaceae;g__UBA1930;s__UBA1930 sp018061385	1358	100	FLASV9658.1358;tax=d:Bacteria,p:Bacteroidota,c:Bacteroidia,o:Chitinophagales,f:Chitinophagaceae,g:midas_g_9628,s:midas_s_9658;
AAW_0423	GCA_963852165	4655380	3188323	CIRC	22	57.46	27.341	45.1658	AAW_0423	2	2	2	2	2	0	21	96.48	2	0	99.53	1.25	MQ	MQ	not	HQ	d__Bacteria;p__Proteobacteria;c__Gammaproteobacteria;o__Competibacterales;f__Competibacteraceae;g__Competibacter_A;s__Competibacter_A denitrificans	1524	100	FLASV127.1527;tax=d:Bacteria,p:Proteobacteria,c:Gammaproteobacteria,o:Competibacterales,f:Competibacteraceae,g:Ca_Competibacter,s:Ca_Competibacter_denitrificans;
AAW_0430	GCA_963853335	4756435	697001		21	68.71	17.3761	24.3085	AAW_0430	1	1	1	1	1	1	20	97.17	2.42	46.15	97.04	0.92	HQ	HQ	HQ	HQ	d__Bacteria;p__Proteobacteria;c__Gammaproteobacteria;o__Burkholderiales;f__Burkholderiaceae;g__Rubrivivax;s__Rubrivivax sp016704535	1451	99.9	FLASV386.1451;tax=d:Bacteria,p:Proteobacteria,c:Gammaproteobacteria,o:Burkholderiales,f:Comamonadaceae,g:Leptothrix,s:midas_s_386;
AAW_0436	GCA_963852145	3712102	1945386		13	68.59	17.0862	25.8849	AAW_0436	1	1	2	1	2	2	21	96.57	9.1	13.79	98.39	4.74	MQ	HQ	HQ	HQ	d__Bacteria;p__Actinobacteriota;c__Actinomycetia;o__Actinomycetales;f__Dermatophilaceae;g__Tetrasphaera_A;s__	1443	99.9	FLASV1378.1443;tax=d:Bacteria,p:Actinobacteriota,c:Actinobacteria,o:Micrococcales,f:Intrasporangiaceae,g:Tetrasphaera,s:midas_s_1378;
AAW_0440	GCA_963851785	1092562	1072613	CIRC	3	52.23	20.6487	27.1862	AAW_0440	1	1	1	1	1	1	20	72.11	0.99	0	99.47	0.23	MQ	HQ	HQ	HQ	d__Bacteria;p__Patescibacteria;c__ABY1;o__SG8-24;f__2-12-FULL-60-25;g__CAIXDN01;s__CAIXDN01 sp016699205	1323	100	FLASV16902.1323;tax=d:Bacteria,p:Patescibacteria,c:ABY1,o:Ca_Magasanikbacteria,f:midas_f_13206,g:midas_g_16902,s:midas_s_16902;
AAW_0452	GCA_963852995	8608174	1211008		30	54.55	14.838	16.7029	AAW_0452	1	1	1	1	1	0	21	92.3	1.33	0	91.89	2.66	MQ	MQ	not	HQ	d__Bacteria;p__Planctomycetota;c__Planctomycetia;o__Planctomycetales;f__Planctomycetaceae;g__SXXK01;s__	1439	99.7	FLASV8628.1437;tax=d:Bacteria,p:Planctomycetota,c:Planctomycetes,o:Planctomycetales,f:Rubinisphaeraceae,g:midas_g_1221,s:midas_s_8628;
AAW_0453	GCA_963851765	4678094	3431842		15	58.62	14.2097	23.6629	AAW_0453	1	1	1	1	1	1	20	97.85	2.15	25	96.91	3.15	HQ	HQ	HQ	HQ	d__Bacteria;p__Bacteroidota;c__Bacteroidia;o__Flavobacteriales;f__PHOS-HE28;g__PHOS-HE28;s__PHOS-HE28 sp016703005	1446	100	FLASV1171.1446;tax=d:Bacteria,p:Bacteroidota,c:Bacteroidia,o:Flavobacteriales,f:NS9_marine_group,g:midas_g_843,s:midas_s_1171;
AAW_0454	GCA_963852955	3484330	344769		21	68.68	52.6813	88.381	AAW_0454	1	1	1	1	1	1	18	97.15	0.52	0	100	1.26	HQ	HQ	HQ	HQ	d__Bacteria;p__Actinobacteriota;c__Actinomycetia;o__Propionibacteriales;f__Propionibacteriaceae;g__Propionicimonas;s__Propionicimonas sp016717345	1439	100	FLASV49.1439;tax=d:Bacteria,p:Actinobacteriota,c:Actinobacteria,o:Propionibacteriales,f:Propionibacteriaceae,g:Propionicimonas,s:midas_s_49;
AAW_0459	GCA_963851905	5699990	483992		45	68.15	15.0146	19.822	AAW_0459	2	1	1	2	1	1	20	94.19	3.85	40	96.41	3.91	HQ	HQ	HQ	HQ	d__Bacteria;p__Chloroflexota;c__Anaerolineae;o__UCB3;f__UCB3;g__JADJUE01;s__JADJUE01 sp016710785	1406	100	FLASV119.1406;tax=d:Bacteria,p:Chloroflexi,c:Anaerolineae,o:SBR1031,f:midas_f_119,g:midas_g_119,s:midas_s_119;
AAW_0462	GCA_963851595	6383665	1018245		31	68.98	88.506	126.698	AAW_0462	2	2	2	2	2	2	20	98.9	2.2	0	99.05	2.31	HQ	HQ	HQ	HQ	d__Bacteria;p__Gemmatimonadota;c__Gemmatimonadetes;o__Gemmatimonadales;f__Gemmatimonadaceae;g__SCN-70-22;s__SCN-70-22 sp016719105	1448	100	FLASV929.1448;tax=d:Bacteria,p:Gemmatimonadota,c:Gemmatimonadetes,o:Gemmatimonadales,f:Gemmatimonadaceae,g:midas_g_764,s:midas_s_929;
AAW_0463	GCA_963852055	6227487	3919895		7	50.2	10.8923	16.0639	AAW_0463	2	2	2	2	2	2	20	99.24	0.51	0	98.23	0.27	HQ	HQ	HQ	HQ	d__Bacteria;p__Bacteroidota;c__Bacteroidia;o__Chitinophagales;f__Saprospiraceae;g__JABWBR01;s__JABWBR01 sp016715405	1447	100	FLASV9494.1447;tax=d:Bacteria,p:Bacteroidota,c:Bacteroidia,o:Chitinophagales,f:Saprospiraceae,g:Lewinella,s:midas_s_9494;
AAW_0464	GCA_963853435	6027079	1386460		25	42.33	13.5446	18.0879	AAW_0464	2	2	2	2	2	2	20	97.65	3.96	40	98.71	5.08	HQ	MQ	HQ	HQ	d__Bacteria;p__Bacteroidota;c__Bacteroidia;o__Chitinophagales;f__Saprospiraceae;g__JADJVK01;s__	1431	100	FLASV1063.1431;tax=d:Bacteria,p:Bacteroidota,c:Bacteroidia,o:Chitinophagales,f:Saprospiraceae,g:midas_g_1063,s:midas_s_1063;
AAW_0465	GCA_963853395	4120511	291375		17	69.49	75.1241	115.727	AAW_0465	1	1	1	1	1	1	18	94.44	1.28	0	96.81	2.94	HQ	HQ	HQ	HQ	d__Bacteria;p__Actinobacteriota;c__Acidimicrobiia;o__Acidimicrobiales;f__Microtrichaceae;g__JADJBW01;s__JADJBW01 sp016703525	1444	100	FLASV334.1444;tax=d:Bacteria,p:Actinobacteriota,c:Acidimicrobiia,o:Microtrichales,f:Microtrichaceae,g:midas_g_120,s:midas_s_334;
AAW_0466	GCA_963852705	4255402	328431		18	62.15	17.0841	25.0624	AAW_0466	2	2	2	2	2	0	21	93.35	5.76	33.33	97.51	3.85	MQ	MQ	not	HQ	d__Bacteria;p__Proteobacteria;c__Gammaproteobacteria;o__Competibacterales;f__Competibacteraceae;g__Contendobacter;s__	1446	100	FLASV2691.1446;tax=d:Bacteria,p:Proteobacteria,c:Gammaproteobacteria,o:Competibacterales,f:Competibacteraceae,g:Ca_Competibacter,s:midas_s_1724;
AAW_0468	GCA_963853455	4828180	315044		46	62.55	27.3949	41.6253	AAW_0468	2	2	2	2	2	2	20	95.99	3.41	60	96.65	9.02	HQ	MQ	HQ	HQ	d__Bacteria;p__Proteobacteria;c__Gammaproteobacteria;o__Burkholderiales;f__Burkholderiaceae;g__Rhodoferax;s__Rhodoferax sp016718405	1457	100	FLASV429.1457;tax=d:Bacteria,p:Proteobacteria,c:Gammaproteobacteria,o:Burkholderiales,f:Comamonadaceae,g:Rhodoferax,s:midas_s_38;
AAW_0470	GCA_963853215	5314492	614220		14	63.79	10.6871	15.419	AAW_0470	1	1	1	1	1	1	21	95.3	1.41	0	93.43	0.04	HQ	HQ	HQ	HQ	d__Bacteria;p__Proteobacteria;c__Alphaproteobacteria;o__Rhizobiales;f__Hyphomicrobiaceae;g__JABFRJ01;s__	1405	99.9	FLASV948.1404;tax=d:Bacteria,p:Proteobacteria,c:Alphaproteobacteria,o:Rhizobiales,f:Hyphomicrobiaceae,g:Hyphomicrobium,s:midas_s_948;
AAW_0471	GCA_963852865	6011533	4064729	CIRC	15	63.8	13.7879	23.4916	AAW_0471	2	2	2	2	2	2	21	96.58	5.13	0	100	1.42	MQ	HQ	HQ	HQ	d__Bacteria;p__Acidobacteriota;c__Blastocatellia;o__UBA7656;f__JADIYM01;g__JADIYM01;s__JADIYM01 sp016705245	1475	100	FLASV575.1475;tax=d:Bacteria,p:Acidobacteriota,c:Blastocatellia,o:DS-100,f:midas_f_502,g:midas_g_502,s:midas_s_502;
AAW_0473	GCA_963852935	3242870	863196		7	65.27	9.39458	16.052	AAW_0473	2	2	2	2	2	2	19	97.85	0.26	0	99.9	0.16	HQ	HQ	HQ	HQ	d__Bacteria;p__Actinobacteriota;c__Actinomycetia;o__Propionibacteriales;f__Nocardioidaceae;g__Nocardioides;s__	1439	99.7	FLASV358.1439;tax=d:Bacteria,p:Actinobacteriota,c:Actinobacteria,o:Propionibacteriales,f:Nocardioidaceae,g:Nocardioides,s:midas_s_358;
AAW_0477	GCA_963852405	4633739	939936		18	69.3	17.4379	19.6834	AAW_0477	2	2	2	2	2	0	20	97.55	3.44	0	95.21	1.2	MQ	MQ	not	HQ	d__Bacteria;p__Proteobacteria;c__Gammaproteobacteria;o__Burkholderiales;f__Casimicrobiaceae;g__CAIWHR01;s__CAIWHR01 sp016720425	1465	100	FLASV3347.1465;tax=d:Bacteria,p:Proteobacteria,c:Gammaproteobacteria,o:Burkholderiales,f:SC-I-84,g:midas_g_1341,s:midas_s_3347;
AAW_0478	GCA_963851475	4163162	1084961		36	62.89	24.5084	43.3163	AAW_0478	1	1	1	1	1	1	21	95.71	1.19	0	95.63	1.31	HQ	HQ	HQ	HQ	d__Bacteria;p__Chloroflexota;c__Dehalococcoidia;o__Tepidiformales;f__Tepidiformaceae;g__FeB-14;s__	1412	100	FLASV1880.1412;tax=d:Bacteria,p:Chloroflexi,c:OLB14,o:midas_o_731,f:midas_f_731,g:midas_g_731,s:midas_s_1880;
AAW_0479	GCA_963853055	6730782	961760		36	51.21	26.0021	42.5526	AAW_0479	3	2	2	3	2	0	21	100	4.72	0	96.82	3.41	MQ	MQ	not	HQ	d__Bacteria;p__Chloroflexota;c__Chloroflexia;o__Chloroflexales;f__Roseiflexaceae;g__;s__	1402	100	FLASV511.1402;tax=d:Bacteria,p:Chloroflexi,c:Chloroflexia,o:Chloroflexales,f:Roseiflexaceae,g:midas_g_391,s:midas_s_391;
AAW_0480	GCA_963852515	5969471	1624184		15	53.29	16.2202	23.0024	AAW_0480	1	1	1	1	1	1	20	93.16	5.13	50	96.59	4.77	MQ	HQ	HQ	HQ	d__Bacteria;p__Acidobacteriota;c__Blastocatellia;o__RBC074;f__RBC074;g__JADJLO01;s__JADJLO01 sp016710075	1421	96.4	FLASV675.1421;tax=d:Bacteria,p:Acidobacteriota,c:Acidobacteriae,o:Paludibaculum,f:midas_f_675,g:midas_g_675,s:midas_s_675;
AAW_0482	GCA_963853175	4898066	2925122		14	60.39	21.6934	36.8023	AAW_0482	1	1	1	1	1	1	20	100	1.08	100	99.98	2.62	HQ	HQ	HQ	HQ	d__Bacteria;p__Bacteroidota;c__Bacteroidia;o__Flavobacteriales;f__PHOS-HE28;g__PHOS-HE28;s__PHOS-HE28 sp016703105	1445	100	FLASV597.1445;tax=d:Bacteria,p:Bacteroidota,c:Bacteroidia,o:Flavobacteriales,f:NS9_marine_group,g:midas_g_225,s:midas_s_597;
AAW_0484	GCA_963852505	3506428	632944		22	61.25	38.9517	70.746	AAW_0484	2	2	2	2	2	2	20	94.38	2.11	20	93.33	0.13	HQ	HQ	HQ	HQ	d__Bacteria;p__Proteobacteria;c__Gammaproteobacteria;o__Xanthomonadales;f__Ahniellaceae;g__JADKHK01;s__JADKHK01 sp016708465	1467	100	FLASV116.1467;tax=d:Bacteria,p:Proteobacteria,c:Gammaproteobacteria,o:Xanthomonadales,f:Rhodanobacteraceae,g:Ahniella,s:midas_s_116;
AAW_0485	GCA_963853155	9016724	8020382		6	71.3	17.1202	16.3161	AAW_0485	1	1	1	1	1	1	21	96.29	3.27	0	96.61	1.19	HQ	HQ	HQ	HQ	d__Bacteria;p__Myxococcota;c__Polyangia;o__;f__;g__;s__	1479	100	FLASV7201.1479;tax=d:Bacteria,p:Myxococcota,c:Polyangia,o:Haliangiales,f:Haliangiaceae,g:midas_g_5394,s:midas_s_5394;
AAW_0487	GCA_963852485	4669875	475679		22	37.66	13.8205	20.2075	AAW_0487	1	1	1	1	1	1	20	98.52	1.72	20	100	0.37	HQ	HQ	HQ	HQ	d__Bacteria;p__Bacteroidota;c__Bacteroidia;o__Chitinophagales;f__Chitinophagaceae;g__OLB11;s__OLB11 sp016711825	1447	100	FLASV679.1447;tax=d:Bacteria,p:Bacteroidota,c:Bacteroidia,o:Chitinophagales,f:Chitinophagaceae,g:midas_g_679,s:midas_s_679;
AAW_0490	GCA_963853225	4914808	4539589		32	52.17	16.1003	18.6205	AAW_0490	1	1	1	1	1	1	21	98.18	2	0	100	5.11	HQ	MQ	HQ	HQ	d__Bacteria;p__Chloroflexota;c__Anaerolineae;o__Anaerolineales;f__EnvOPS12;g__OLB14;s__OLB14 sp017985935	1303	99.8	FLASV89390.1303;tax=d:Bacteria,p:Chloroflexi,c:Anaerolineae,o:Anaerolineales,f:Anaerolineaceae,g:Anaerolinea,s:midas_s_3123;
AAW_0491	GCA_963852685	5138493	1375149		24	41.26	18.5581	23.9075	AAW_0491	1	1	1	1	1	1	20	98.57	2.3	0	100	0.61	HQ	HQ	HQ	HQ	d__Bacteria;p__Bacteroidota;c__Bacteroidia;o__AKYH767-A;f__2013-40CM-41-45;g__JADKJP01;s__JADKJP01 sp016720655	1445	100	FLASV300.1445;tax=d:Bacteria,p:Bacteroidota,c:Bacteroidia,o:Sphingobacteriales,f:AKYH767,g:midas_g_300,s:midas_s_300;
AAW_0493	GCA_963851925	5002888	979987		63	61.02	20.476	33.6674	AAW_0493	4	4	4	4	4	4	20	96.6	4.61	15	100	3.99	HQ	HQ	HQ	HQ	d__Bacteria;p__Proteobacteria;c__Gammaproteobacteria;o__Burkholderiales;f__Rhodocyclaceae;g__Uliginosibacterium;s__Uliginosibacterium sp016718265	1443	100	FLASV122.1443;tax=d:Bacteria,p:Proteobacteria,c:Gammaproteobacteria,o:Burkholderiales,f:Rhodocyclaceae,g:Uliginosibacterium,s:midas_s_53;
AAW_0494	GCA_963852925	5277095	167170		68	61.77	13.9601	16.7311	AAW_0494	1	1	1	1	1	0	20	91.64	5.76	5	90.57	4.18	MQ	MQ	not	HQ	d__Bacteria;p__Proteobacteria;c__Gammaproteobacteria;o__Burkholderiales;f__Rhodocyclaceae;g__Accumulibacter;s__Accumulibacter sp016714935	1496	99.7	FLASV2437.1494;tax=d:Bacteria,p:Proteobacteria,c:Gammaproteobacteria,o:Burkholderiales,f:Rhodocyclaceae,g:Ca_Accumulibacter,s:Ca_Accumulibacter_phosphatis;
AAW_0495	GCA_963851995	8406125	2094247		67	66.91	10.6992	15.5721	AAW_0495	3	3	3	3	3	0	21	99.69	4.72	40	92.66	6.56	MQ	MQ	not	HQ	d__Bacteria;p__Chloroflexota;c__Chloroflexia;o__Thermomicrobiales;f__CADCWN01;g__CADCWN01;s__	1435	84.3	FLASV3513.1426;tax=d:Bacteria,p:Chloroflexi,c:Chloroflexia,o:Thermomicrobiales,f:JG30-KF-CM45,g:midas_g_859,s:midas_s_3513;
AAW_0497	GCA_963851985	2423942	233314		14	48.97	75.1924	110.161	AAW_0497	1	1	1	1	1	1	19	87.41	2.25	87.5	94.46	1.19	MQ	HQ	HQ	HQ	d__Bacteria;p__Proteobacteria;c__Gammaproteobacteria;o__Burkholderiales;f__Burkholderiaceae;g__JAAFJR01;s__JAAFJR01 sp016705065	1457	100	FLASV33.1457;tax=d:Bacteria,p:Proteobacteria,c:Gammaproteobacteria,o:Burkholderiales,f:Comamonadaceae,g:Rhodoferax,s:midas_s_33;
AAW_0498	GCA_963853635	4087971	2044343		29	45.23	17.4869	21.0675	AAW_0498	3	3	3	3	3	3	20	98.92	2.37	33.33	99.92	2.4	HQ	HQ	HQ	HQ	d__Bacteria;p__Proteobacteria;c__Gammaproteobacteria;o__Pseudomonadales;f__Cellvibrionaceae;g__Cellvibrio;s__	1459	100	FLASV4257.1459;tax=d:Bacteria,p:Proteobacteria,c:Gammaproteobacteria,o:Pseudomonadales,f:Cellvibrionaceae,g:Cellvibrio,s:midas_s_4257;
AAW_0499	GCA_963852885	3725198	1916122		4	40.14	15.2553	19.8141	AAW_0499	1	1	1	1	1	1	19	95.07	0.25	0	100	0.77	HQ	HQ	HQ	HQ	d__Bacteria;p__Bacteroidota;c__Bacteroidia;o__Chitinophagales;f__Chitinophagaceae;g__OLB11;s__OLB11 sp016715505	1447	100	FLASV4380.1447;tax=d:Bacteria,p:Bacteroidota,c:Bacteroidia,o:Chitinophagales,f:Chitinophagaceae,g:midas_g_679,s:midas_s_4380;
AAW_0504	GCA_963851655	1946877	1266936		24	45.38	11.8166	16.3956	AAW_0504	2	2	2	2	2	2	21	100	0	0	99.45	0.85	HQ	HQ	HQ	HQ	d__Bacteria;p__Coprothermobacterota;c__Coprothermobacteria;o__Coprothermobacterales;f__Coprothermobacteraceae;g__Coprothermobacter;s__Coprothermobacter proteolyticus	1458	99.9	FLASV408.1458;tax=d:Bacteria,p:Coprothermobacterota,c:Coprothermobacteria,o:Coprothermobacterales,f:Coprothermobacteraceae,g:Coprothermobacter,s:Coprothermobacter_proteolyticus;
AAW_0505	GCA_963852855	5639021	210009		40	64.26	8.40169	14.2843	AAW_0505	2	2	2	2	2	2	19	88.54	5.09	29.03	91.52	2.82	MQ	HQ	HQ	HQ	d__Bacteria;p__Proteobacteria;c__Gammaproteobacteria;o__Xanthomonadales;f__SZUA-5;g__JADKFD01;s__	1356	99.9	FLASV30942.1356;tax=d:Bacteria,p:Proteobacteria,c:Gammaproteobacteria,o:Xanthomonadales,f:Rhodanobacteraceae,g:midas_g_2835,s:midas_s_2835;
AAW_0506	GCA_963852755	3740138	3425250		7	70.71	19.6346	27.6685	AAW_0506	1	1	1	1	1	1	20	97.48	0.81	0	96.13	0.39	HQ	HQ	HQ	HQ	d__Bacteria;p__Actinobacteriota;c__Actinomycetia;o__Actinomycetales;f__Dermatophilaceae;g__GCA-2748155;s__	1442	99.8	FLASV544.1442;tax=d:Bacteria,p:Actinobacteriota,c:Actinobacteria,o:Micrococcales,f:Intrasporangiaceae,g:Tetrasphaera,s:midas_s_544;
AAW_0507	GCA_963851555	2958164	690057		5	60.2	11.2266	19.4032	AAW_0507	1	1	1	1	1	1	20	93.51	0.16	0	90.07	0.89	HQ	HQ	HQ	HQ	d__Bacteria;p__Proteobacteria;c__Alphaproteobacteria;o__Rhizobiales;f__Xanthobacteraceae;g__;s__	1409	99.8	FLASV187.1408;tax=d:Bacteria,p:Proteobacteria,c:Alphaproteobacteria,o:Rhizobiales,f:Xanthobacteraceae,g:Rhodoplanes,s:midas_s_187;
AAW_0508	GCA_963853315	4146191	3183090	CIRC	18	60.5	16.3091	24.3871	AAW_0508	2	2	2	2	2	0	20	96.63	2.05	0	96.72	1.45	MQ	MQ	not	HQ	d__Bacteria;p__Proteobacteria;c__Gammaproteobacteria;o__Competibacterales;f__Competibacteraceae;g__Competibacter_A;s__Competibacter_A sp016713505	1456	100	FLASV601.1456;tax=d:Bacteria,p:Proteobacteria,c:Gammaproteobacteria,o:Competibacterales,f:Competibacteraceae,g:Ca_Competibacter,s:midas_s_601;
AAW_0509	GCA_963852085	4493370	766666		19	41.28	29.1633	36.6523	AAW_0509	1	1	1	1	1	1	20	97.94	3.81	100	98.99	5.01	HQ	MQ	HQ	HQ	d__Bacteria;p__Bacteroidota;c__Bacteroidia;o__AKYH767-A;f__OLB10;g__CAINEC01;s__CAINEC01 sp016721435	1445	100	FLASV1987.1445;tax=d:Bacteria,p:Bacteroidota,c:Bacteroidia,o:Sphingobacteriales,f:AKYH767,g:midas_g_1363,s:midas_s_1657;
AAW_0512	GCA_963851865	3782743	637521		11	70.46	10.4747	13.0494	AAW_0512	1	1	1	1	1	1	21	94.34	4.05	0	91.34	2.71	HQ	HQ	HQ	HQ	d__Bacteria;p__Actinobacteriota;c__Actinomycetia;o__Actinomycetales;f__Dermatophilaceae;g__;s__	1342	100	FLASV70249.1342;tax=d:Bacteria,p:Actinobacteriota,c:Actinobacteria,o:Micrococcales,f:Intrasporangiaceae,g:Tetrasphaera,s:midas_s_1378;
AAW_0514	GCA_963852075	4734337	889015		43	50.38	31.5016	48.8369	AAW_0514	1	1	1	1	1	1	20	100	2.15	100	100	2.84	HQ	HQ	HQ	HQ	d__Bacteria;p__Bacteroidota;c__Bacteroidia;o__Flavobacteriales;f__PHOS-HE28;g__PHOS-HE28;s__PHOS-HE28 sp016704485	1443	100	FLASV385.1443;tax=d:Bacteria,p:Bacteroidota,c:Bacteroidia,o:Flavobacteriales,f:NS9_marine_group,g:midas_g_385,s:midas_s_385;
AAW_0517	GCA_963852105	4003446	2079494		6	59.14	16.8854	24.2318	AAW_0517	1	1	1	1	1	1	20	97.86	0.93	0	99.95	0.56	HQ	HQ	HQ	HQ	d__Bacteria;p__Proteobacteria;c__Gammaproteobacteria;o__Burkholderiales;f__Burkholderiaceae;g__JAABRC01;s__JAABRC01 sp011391115	1457	100	FLASV740.1457;tax=d:Bacteria,p:Proteobacteria,c:Gammaproteobacteria,o:Burkholderiales,f:Comamonadaceae,g:Rhodoferax,s:midas_s_320;
AAW_0527	GCA_963852315	4018416	1108512		16	63.43	19.5915	31.5539	AAW_0527	1	1	1	1	1	1	20	99.08	1.24	0	99.98	0.41	HQ	HQ	HQ	HQ	d__Bacteria;p__Proteobacteria;c__Alphaproteobacteria;o__Sphingomonadales;f__Sphingomonadaceae;g__Sphingopyxis;s__Sphingopyxis sp016704835	1412	99.9	FLASV393.1411;tax=d:Bacteria,p:Proteobacteria,c:Alphaproteobacteria,o:Sphingomonadales,f:Sphingomonadaceae,g:Sphingopyxis,s:Sphingopyxis_bauzanensis;
AAW_0528	GCA_963851855	4536721	552563		12	59.64	19.3878	31.2677	AAW_0528	1	1	1	1	1	1	20	98.66	0	0	100	0.21	HQ	HQ	HQ	HQ	d__Bacteria;p__Bacteroidota;c__Bacteroidia;o__Flavobacteriales;f__PHOS-HE28;g__PHOS-HE28;s__PHOS-HE28 sp016718655	1445	100	FLASV1233.1445;tax=d:Bacteria,p:Bacteroidota,c:Bacteroidia,o:Flavobacteriales,f:NS9_marine_group,g:midas_g_385,s:midas_s_1233;
AAW_0529	GCA_963852215	3771243	157364		32	68.54	216.585	341.963	AAW_0529	1	1	1	1	1	1	20	88.37	0.85	0	92.34	3.37	MQ	HQ	HQ	HQ	d__Bacteria;p__Actinobacteriota;c__Acidimicrobiia;o__Acidimicrobiales;f__Microtrichaceae;g__Microthrix;s__Microthrix sp002473265	1445	100	FLASV2.1445;tax=d:Bacteria,p:Actinobacteriota,c:Acidimicrobiia,o:Microtrichales,f:Microtrichaceae,g:Ca_Microthrix,s:Ca_Microthrix_subdominans;
AAW_0531	GCA_963853195	2993597	230556		22	59.38	26.0132	47.2528	AAW_0531	1	1	1	1	1	1	20	92.39	2.61	87.5	88.39	1.85	HQ	MQ	HQ	HQ	d__Bacteria;p__Proteobacteria;c__Alphaproteobacteria;o__Sphingomonadales;f__Sphingomonadaceae;g__Chakrabartia;s__Chakrabartia sp016704425	1413	99.9	FLASV59.1411;tax=d:Bacteria,p:Proteobacteria,c:Alphaproteobacteria,o:Sphingomonadales,f:Sphingomonadaceae,g:midas_g_59,s:midas_s_59;
AAW_0534	GCA_963852125	5504779	3814540		16	33.44	66.3659	89.6232	AAW_0534	2	1	1	2	1	1	20	98.51	1.61	0	100	4.7	HQ	HQ	HQ	HQ	d__Bacteria;p__Bacteroidota;c__Bacteroidia;o__Chitinophagales;f__Saprospiraceae;g__UBA3362;s__UBA3362 sp016712225	1450	100	FLASV66.1450;tax=d:Bacteria,p:Bacteroidota,c:Bacteroidia,o:Chitinophagales,f:Saprospiraceae,g:midas_g_65,s:midas_s_65;
AAW_0538	GCA_963853165	4538645	1049597		5	65.43	11.837	18.893	AAW_0538	1	1	1	1	1	1	19	96.37	4.27	0	100	1.61	HQ	HQ	HQ	HQ	d__Bacteria;p__Acidobacteriota;c__Vicinamibacteria;o__Vicinamibacterales;f__SCN-69-37;g__SCN-69-37;s__	1476	100	FLASV991.1476;tax=d:Bacteria,p:Acidobacteriota,c:Vicinamibacteria,o:Vicinamibacterales,f:midas_f_352,g:midas_g_991,s:midas_s_991;
AAW_0540	GCA_963852205	4706607	829524		24	68.15	92.7526	161.837	AAW_0540	1	1	1	1	1	1	21	98.29	1.71	0	96.45	2.76	HQ	HQ	HQ	HQ	d__Bacteria;p__Actinobacteriota;c__Acidimicrobiia;o__Acidimicrobiales;f__Ilumatobacteraceae;g__UBA668;s__UBA668 sp002299395	1444	100	FLASV21.1444;tax=d:Bacteria,p:Actinobacteriota,c:Acidimicrobiia,o:Microtrichales,f:Ilumatobacteraceae,g:CL500-29_marine_group,s:midas_s_21;

## Sheet: Species_rep
List of HQ-MAGs as a species representatives in this study
MAG_id	GCA	GTDB_taxonomy
AalE_18-Q3-R2-46_BAT3C.116	GCA_016699045.1	d__Bacteria;p__Dependentiae;c__Babeliae;o__Babeliales;f__RVW-14;g__AaIE-18;s__AaIE-18 sp016699045
AalE_18-Q3-R2-46_BAT3C.1_cln	GCA_016705575.1	d__Bacteria;p__Proteobacteria;c__Gammaproteobacteria;o__Burkholderiales;f__Burkholderiaceae;g__Rhodoferax;s__Rhodoferax sp016705575
AalE_18-Q3-R2-46_BAT3C.211	GCA_016705475.1	d__Bacteria;p__Proteobacteria;c__Gammaproteobacteria;o__Burkholderiales;f__Rhodocyclaceae;g__Azonexus;s__Azonexus sp016705475
AalE_18-Q3-R2-46_BAT3C.320	GCA_016705365.1	d__Bacteria;p__Proteobacteria;c__Gammaproteobacteria;o__Pseudomonadales;f__UBA5518;g__UBA5518;s__UBA5518 sp002396625
AalE_18-Q3-R2-46_BAT3C.357	GCA_016705325.1	d__Bacteria;p__Proteobacteria;c__Gammaproteobacteria;o__Steroidobacterales;f__Steroidobacteraceae;g__RPQJ01;s__RPQJ01 sp016705325
AalE_18-Q3-R2-46_BATAC.155	GCA_016705245.1	d__Bacteria;p__Acidobacteriota;c__Blastocatellia;o__UBA7656;f__JADIYM01;g__JADIYM01;s__JADIYM01 sp016705245
AalE_18-Q3-R2-46_BATAC.251	GCA_016705235.1	d__Bacteria;p__Chloroflexota;c__Anaerolineae;o__Promineofilales;f__Promineofilaceae;g__JADJXA01;s__JADJXA01 sp016705235
AalE_18-Q3-R2-46_BATAC.579	GCA_016705125.1	d__Bacteria;p__Bacteroidota;c__Bacteroidia;o__Chitinophagales;f__JADIYW01;g__JADIYW01;s__JADIYW01 sp016705125
AalE_18-Q3-R2-46_MAXAC.018	GCA_016705065.1	d__Bacteria;p__Proteobacteria;c__Gammaproteobacteria;o__Burkholderiales;f__Burkholderiaceae;g__JAAFJR01;s__JAAFJR01 sp016705065
AalE_18-Q3-R2-46_MAXAC.086	GCA_016704895.1	d__Bacteria;p__Proteobacteria;c__Gammaproteobacteria;o__Burkholderiales;f__Casimicrobiaceae;g__VBCG01;s__VBCG01 sp016704895
AalW_18-Q3-R10-53_BAT3C.245	GCA_016704655.1	d__Bacteria;p__Proteobacteria;c__Gammaproteobacteria;o__Steroidobacterales;f__Steroidobacteraceae;g__RPQJ01;s__RPQJ01 sp016704655
AalW_18-Q3-R10-53_BAT3C.395	GCA_016699085.1	d__Bacteria;p__Patescibacteria;c__Paceibacteria;o__UBA9983_A;f__UBA9973;g__GCA-016699085;s__GCA-016699085 sp016699085
AalW_18-Q3-R10-53_BAT3C.524	GCA_016704565.1	d__Bacteria;p__Actinobacteriota;c__Actinomycetia;o__Actinomycetales;f__Dermatophilaceae;g__GCA-2748155;s__GCA-2748155 sp016704565
AalW_18-Q3-R10-53_BATAC.16	GCA_016704485.1	d__Bacteria;p__Bacteroidota;c__Bacteroidia;o__Flavobacteriales;f__PHOS-HE28;g__PHOS-HE28;s__PHOS-HE28 sp016704485
AalW_18-Q3-R10-53_BATAC.174	GCA_016704435.1	d__Bacteria;p__Proteobacteria;c__Alphaproteobacteria;o__Rhodobacterales;f__Rhodobacteraceae;g__JAAKGP01;s__JAAKGP01 sp016704435
AalW_18-Q3-R10-53_BATAC.245	GCA_016704425.1	d__Bacteria;p__Proteobacteria;c__Alphaproteobacteria;o__Sphingomonadales;f__Sphingomonadaceae;g__Chakrabartia;s__Chakrabartia sp016704425
AalW_18-Q3-R10-53_BATAC.281	GCA_016704465.1	d__Bacteria;p__Gemmatimonadota;c__Gemmatimonadetes;o__Gemmatimonadales;f__Gemmatimonadaceae;g__SCN-70-22;s__SCN-70-22 sp016704465
AalW_18-Q3-R10-53_BATAC.339	GCA_016704325.1	d__Bacteria;p__Bacteroidota;c__Bacteroidia;o__Chitinophagales;f__UBA10324;g__JACCZZ01;s__JACCZZ01 sp016704325
AalW_18-Q3-R10-53_BATAC.388	GCA_016704335.1	d__Bacteria;p__Myxococcota;c__Polyangia;o__Polyangiales;f__Polyangiaceae;g__CAITIQ01;s__CAITIQ01 sp016719945
AalW_18-Q3-R10-53_BATAC.41	GCA_016704275.1	d__Bacteria;p__Gemmatimonadota;c__Gemmatimonadetes;o__Gemmatimonadales;f__GWC2-71-9;g__Palsa-1233;s__Palsa-1233 sp016704275
AalW_18-Q3-R10-53_BATAC.498	GCA_016704305.1	d__Bacteria;p__Proteobacteria;c__Gammaproteobacteria;o__Pseudomonadales;f__Halieaceae;g__Halioglobus;s__Halioglobus sp016704305
AalW_18-Q3-R10-53_BATAC.909	GCA_016704145.1	d__Bacteria;p__Proteobacteria;c__Gammaproteobacteria;o__Burkholderiales;f__Rhodocyclaceae;g__Fen-999;s__Fen-999 sp016704145
AalW_18-Q3-R10-53_MAXAC.144	GCA_016703965.1	d__Bacteria;p__Acidobacteriota;c__Blastocatellia;o__Pyrinomonadales;f__Pyrinomonadaceae;g__OLB17;s__OLB17 sp016703965
AalW_18-Q3-R10-53_MAXAC.171	GCA_016703945.1	d__Bacteria;p__Proteobacteria;c__Gammaproteobacteria;o__Burkholderiales;f__Burkholderiaceae;g__Rhodoferax;s__Rhodoferax sp016703945
AalW_18-Q3-R10-53_MAXAC.296	GCA_016703895.1	d__Bacteria;p__Proteobacteria;c__Gammaproteobacteria;o__Steroidobacterales;f__Steroidobacteraceae;g__CADEED01;s__CADEED01 sp016703895
AalW_18-Q3-R10-53_MAXAC.389	GCA_016703745.1	d__Bacteria;p__Proteobacteria;c__Gammaproteobacteria;o__Burkholderiales;f__Nitrosomonadaceae;g__Nitrosomonas;s__Nitrosomonas sp016703745
AalW_18-Q3-R10-53_MAXAC.392	GCA_016703765.1	d__Bacteria;p__Bacteroidota;c__Bacteroidia;o__Chitinophagales;f__Saprospiraceae;g__JADJTT01;s__JADJTT01 sp016703765
Aved_18-Q3-R54-62_BAT3C.16_uni	GCA_016699105.1	d__Bacteria;p__Patescibacteria;c__Saccharimonadia;o__UBA4664;f__UBA4664;g__GCA-016699105;s__GCA-016699105 sp016699105
Aved_18-Q3-R54-62_BAT3C.210	GCA_016699125.1	d__Bacteria;p__Dependentiae;c__Babeliae;o__Babeliales;f__Vermiphilaceae;g__AWTP1-30;s__AWTP1-30 sp016699125
Aved_18-Q3-R54-62_BAT3C.309	GCA_016703645.1	d__Bacteria;p__Proteobacteria;c__Gammaproteobacteria;o__Burkholderiales;f__Rhodocyclaceae;g__Zoogloea;s__Zoogloea sp008011925
Aved_18-Q3-R54-62_BAT3C.344	GCA_016699145.1	d__Bacteria;p__Patescibacteria;c__Gracilibacteria;o__UBA1369;f__2-02-FULL-48-14;g__GCA-016699145;s__GCA-016699145 sp016699145
Aved_18-Q3-R54-62_BAT3C.394	GCA_016703665.1	d__Bacteria;p__Proteobacteria;c__Gammaproteobacteria;o__Burkholderiales;f__Burkholderiaceae;g__JADJBS01;s__JADJBS01 sp016703665
Aved_18-Q3-R54-62_BAT3C.518	GCA_016703605.1	d__Bacteria;p__Chloroflexota;c__Anaerolineae;o__Anaerolineales;f__EnvOPS12;g__OLB14;s__OLB14 sp016703605
Aved_18-Q3-R54-62_BAT3C.540	GCA_016703535.1	d__Bacteria;p__Myxococcota;c__WYAZ01;o__WYAZ01;f__WYAZ01;g__JADJBV01;s__JADJBV01 sp016703535
Aved_18-Q3-R54-62_BAT3C.689	GCA_016703545.1	d__Bacteria;p__Chloroflexota;c__Dehalococcoidia;o__Tepidiformales;f__Tepidiformaceae;g__JACPOQ01;s__JACPOQ01 sp016703545
Aved_18-Q3-R54-62_BATAC.150	GCA_016703425.1	d__Bacteria;p__Myxococcota;c__Polyangia;o__Polyangiales;f__Polyangiaceae;g__JADJCA01;s__JADJCA01 sp016703425
Aved_18-Q3-R54-62_BATAC.292	GCA_016703335.1	d__Bacteria;p__Proteobacteria;c__Alphaproteobacteria;o__Caulobacterales;f__TH1-2;g__Terricaulis;s__Terricaulis sp016703335
Aved_18-Q3-R54-62_BATAC.321_sub	GCA_016703325.1	d__Bacteria;p__Proteobacteria;c__Gammaproteobacteria;o__Burkholderiales;f__Burkholderiaceae;g__JADJCH01;s__JADJCH01 sp016703325
Aved_18-Q3-R54-62_BATAC.358_cln	GCA_016699165.1	d__Bacteria;p__Cyanobacteria;c__Vampirovibrionia;o__Obscuribacterales;f__Obscuribacteraceae;g__Aved-18;s__Aved-18 sp016699165
Aved_18-Q3-R54-62_BATAC.392	GCA_016703265.1	d__Bacteria;p__Krumholzibacteriota;c__Krumholzibacteria;o__LZORAL124-64-63;f__LZORAL124-64-63;g__CAINDZ01;s__CAINDZ01 sp016703265
Aved_18-Q3-R54-62_BATAC.500	GCA_016703225.1	d__Bacteria;p__Proteobacteria;c__Gammaproteobacteria;o__Xanthomonadales;f__Ahniellaceae;g__JADKHK01;s__JADKHK01 sp016703225
Aved_18-Q3-R54-62_BATAC.560	GCA_016703145.1	d__Bacteria;p__Proteobacteria;c__Gammaproteobacteria;o__Burkholderiales;f__Burkholderiaceae;g__Ottowia;s__Ottowia sp016703145
Aved_18-Q3-R54-62_BATAC.570	GCA_016703155.1	d__Bacteria;p__Proteobacteria;c__Gammaproteobacteria;o__Burkholderiales;f__Thiobacillaceae;g__JADJCP01;s__JADJCP01 sp016703155
Aved_18-Q3-R54-62_BATAC.765	GCA_016703065.1	d__Bacteria;p__AABM5-125-24;c__RPQS01;o__RPQS01;f__RPQS01;g__JABWCQ01;s__JABWCQ01 sp016703065
Aved_18-Q3-R54-62_BATAC.767	GCA_016703025.1	d__Bacteria;p__Chloroflexota;c__Anaerolineae;o__UCB3;f__UCB3;g__JADJCV01;s__JADJCV01 sp016703025
Aved_18-Q3-R54-62_BATAC.843	GCA_016702955.1	d__Bacteria;p__Gemmatimonadota;c__Gemmatimonadetes;o__Gemmatimonadales;f__GWC2-71-9;g__JADJOM01;s__JADJOM01 sp016713785
Aved_18-Q3-R54-62_MAXAC.105	GCA_016702745.1	d__Bacteria;p__Bacteroidota;c__Bacteroidia;o__Chitinophagales;f__Chitinophagaceae;g__JJ008;s__JJ008 sp016702745
Aved_18-Q3-R54-62_MAXAC.142	GCA_016702705.1	d__Bacteria;p__Bacteroidota;c__Bacteroidia;o__AKYH767;f__B-17BO;g__JADJDM01;s__JADJDM01 sp016702705
Aved_18-Q3-R54-62_MAXAC.186	GCA_016702655.1	d__Bacteria;p__Proteobacteria;c__Gammaproteobacteria;o__Burkholderiales;f__Burkholderiaceae;g__CAIKUF01;s__CAIKUF01 sp016702655
Aved_18-Q3-R54-62_MAXAC.228_sub	GCA_016702645.1	d__Bacteria;p__Bacteroidota;c__Bacteroidia;o__Flavobacteriales;f__PHOS-HE28;g__PHOS-HE28;s__PHOS-HE28 sp016702645
Aved_18-Q3-R54-62_MAXAC.235	GCA_016702605.1	d__Bacteria;p__Proteobacteria;c__Gammaproteobacteria;o__Burkholderiales;f__Burkholderiaceae;g__JADJDQ01;s__JADJDQ01 sp016702605
Aved_18-Q3-R54-62_MAXAC.289	GCA_016702545.1	d__Bacteria;p__Myxococcota;c__Polyangia;o__GCA-2747355;f__GCA-2747355;g__JADJTL01;s__JADJTL01 sp016702545
Aved_18-Q3-R54-62_MAXAC.290	GCA_016702505.1	d__Bacteria;p__Actinobacteriota;c__Acidimicrobiia;o__Acidimicrobiales;f__JAAYBP01;g__JAAZBK01;s__JAAZBK01 sp016702505
Aved_18-Q3-R54-62_MAXAC.293	GCA_016702555.1	d__Bacteria;p__Proteobacteria;c__Gammaproteobacteria;o__Burkholderiales;f__Burkholderiaceae;g__Ottowia;s__Ottowia sp016702555
Aved_18-Q3-R54-62_MAXAC.378	GCA_016702415.1	d__Bacteria;p__Actinobacteriota;c__Actinomycetia;o__Actinomycetales;f__Dermatophilaceae;g__Tetrasphaera_A;s__Tetrasphaera_A sp016702415
Aved_18-Q3-R54-62_MAXAC.392	GCA_016702325.1	d__Bacteria;p__Proteobacteria;c__Alphaproteobacteria;o__Micavibrionales;f__Micavibrionaceae;g__JAGNKE01;s__JAGNKE01 sp016699735
Aved_18-Q3-R54-62_MAXAC.397_sub	GCA_016709225.1	d__Bacteria;p__Myxococcota;c__Polyangia;o__Nannocystales;f__Nannocystaceae;g__Ga0077550;s__Ga0077550 sp016709225
Aved_18-Q3-R54-62_MAXAC.403	GCA_016702335.1	d__Bacteria;p__Proteobacteria;c__Gammaproteobacteria;o__Burkholderiales;f__Rhodocyclaceae;g__JADJEF01;s__JADJEF01 sp016702335
Aved_18-Q3-R54-62_MAXAC.426	GCA_016709155.1	d__Bacteria;p__Bacteroidota;c__Ignavibacteria;o__Ignavibacteriales;f__Ignavibacteriaceae;g__JADJEI01;s__JADJEI01 sp016709155
Aved_18-Q3-R54-62_MAXAC.457	GCA_016709145.1	d__Bacteria;p__Planctomycetota;c__B15-G4;o__B15-G4;f__JADJEK01;g__JADJEK01;s__JADJEK01 sp016709145
Bjer_18-Q3-R1-45_BAT3C.178	GCA_016709055.1	d__Bacteria;p__Bacteroidota;c__Bacteroidia;o__Bacteroidales;f__DTU049;g__DTU049;s__DTU049 sp001512885
Bjer_18-Q3-R1-45_BAT3C.201_fly	GCA_016699205.1	d__Bacteria;p__Patescibacteria;c__ABY1;o__SG8-24;f__2-12-FULL-60-25;g__CAIXDN01;s__CAIXDN01 sp016699205
Bjer_18-Q3-R1-45_BAT3C.220	GCA_016709025.1	d__Bacteria;p__Bacteroidota;c__Bacteroidia;o__Bacteroidales;f__Lentimicrobiaceae;g__Lentimicrobium;s__Lentimicrobium sp016709025
Bjer_18-Q3-R1-45_BAT3C.235	GCA_016708955.1	d__Bacteria;p__Proteobacteria;c__Gammaproteobacteria;o__Burkholderiales;f__Nitrosomonadaceae;g__Nitrosomonas;s__Nitrosomonas sp016708955
Bjer_18-Q3-R1-45_BAT3C.258	GCA_016708925.1	d__Bacteria;p__Proteobacteria;c__Gammaproteobacteria;o__Pseudomonadales;f__Porticoccaceae;g__JAGPUQ01;s__JAGPUQ01 sp016708925
Bjer_18-Q3-R1-45_BAT3C.293	GCA_016709005.1	d__Bacteria;p__Bacteroidota;c__Bacteroidia;o__Flavobacteriales;f__Crocinitomicaceae;g__JADJGJ01;s__JADJGJ01 sp016709005
Bjer_18-Q3-R1-45_BATAC.230	GCA_016708825.1	d__Bacteria;p__Proteobacteria;c__Gammaproteobacteria;o__Burkholderiales;f__Usitatibacteraceae;g__FEB-7;s__FEB-7 sp016708825
Bjer_18-Q3-R1-45_BATAC.327	GCA_016708875.1	d__Bacteria;p__Bacteroidota;c__Bacteroidia;o__Chitinophagales;f__Saprospiraceae;g__M3007;s__M3007 sp016708875
Bjer_18-Q3-R1-45_BATAC.331	GCA_016708845.1	d__Bacteria;p__Bacteroidota;c__Bacteroidia;o__AKYH767;f__B-17BO;g__UBA4416;s__UBA4416 sp016708845
Bjer_18-Q3-R1-45_BATAC.43	GCA_016708785.1	d__Bacteria;p__Bacteroidota;c__Bacteroidia;o__AKYH767-A;f__2013-40CM-41-45;g__JADKIH01;s__JADKIH01 sp016708785
Bjer_18-Q3-R1-45_BATAC.444	GCA_016708765.1	d__Bacteria;p__Bacteroidota;c__Bacteroidia;o__Chitinophagales;f__Chitinophagaceae;g__JJ008;s__JJ008 sp016708765
Bjer_18-Q3-R1-45_BATAC.458	GCA_016708725.1	d__Bacteria;p__Proteobacteria;c__Gammaproteobacteria;o__Burkholderiales;f__Burkholderiaceae;g__Rhodoferax;s__Rhodoferax sp016708725
Bjer_18-Q3-R1-45_MAXAC.014	GCA_016708585.1	d__Bacteria;p__Proteobacteria;c__Gammaproteobacteria;o__Burkholderiales;f__Rhodocyclaceae;g__Sulfuritalea;s__Sulfuritalea sp016708585
Bjer_18-Q3-R1-45_MAXAC.089	GCA_016708475.1	d__Bacteria;p__Myxococcota;c__Polyangia;o__Polyangiales;f__Ga0077539;g__SCUS01;s__SCUS01 sp016704445
Bjer_18-Q3-R1-45_MAXAC.099	GCA_016708465.1	d__Bacteria;p__Proteobacteria;c__Gammaproteobacteria;o__Xanthomonadales;f__Ahniellaceae;g__JADKHK01;s__JADKHK01 sp016708465
Bjer_18-Q3-R1-45_MAXAC.114	GCA_016708435.1	d__Bacteria;p__Spirochaetota;c__Leptospirae;o__Leptospirales;f__Leptospiraceae;g__UBA2033;s__UBA2033 sp016708435
Bjer_18-Q3-R1-45_MAXAC.141	GCA_016708345.1	d__Bacteria;p__Proteobacteria;c__Gammaproteobacteria;o__Burkholderiales;f__Burkholderiaceae;g__Rhodoferax;s__Rhodoferax sp016708345
Bjer_18-Q3-R1-45_MAXAC.214	GCA_016708265.1	d__Bacteria;p__Bacteroidota;c__Bacteroidia;o__Chitinophagales;f__Saprospiraceae;g__JADJGA01;s__JADJGA01 sp016708265
Bjer_18-Q3-R1-45_MAXAC.222	GCA_016708305.1	d__Bacteria;p__Bacteroidota;c__Bacteroidia;o__Chitinophagales;f__Chitinophagaceae;g__Niabella;s__Niabella sp016708305
Bjer_18-Q3-R1-45_MAXAC.225	GCA_016708315.1	d__Bacteria;p__Zixibacteria;c__MSB-5A5;o__CAIYYT01;f__CAIYYT01;g__JADJGC01;s__JADJGC01 sp016708315
Bjer_18-Q3-R1-45_MAXAC.250	GCA_016708125.1	d__Bacteria;p__Bacteroidota;c__Ignavibacteria;o__Ignavibacteriales;f__Melioribacteraceae;g__GCA-2746605;s__GCA-2746605 sp016708125
Damh_18-Q3-R51-60_BAT3C.266	GCA_016708105.1	d__Bacteria;p__Bacteroidota;c__Bacteroidia;o__Flavobacteriales;f__Crocinitomicaceae;g__JADJGJ01;s__JADJGJ01 sp016708105
Damh_18-Q3-R51-60_BAT3C.63_uni	GCA_016699265.1	d__Bacteria;p__Patescibacteria;c__Microgenomatia;o__UBA1406;f__GWC2-37-13;g__JACOTV01;s__JACOTV01 sp016699265
Damh_18-Q3-R51-60_BATAC.247	GCA_016707985.1	d__Bacteria;p__Proteobacteria;c__Gammaproteobacteria;o__Burkholderiales;f__Rhodocyclaceae;g__Desulfobacillus;s__Desulfobacillus sp905339315
Damh_18-Q3-R51-60_BATAC.282	GCA_016708025.1	d__Bacteria;p__Zixibacteria;c__MSB-5A5;o__GN15;f__FEB-12;g__FEB-12;s__FEB-12 sp016708025
Damh_18-Q3-R51-60_BATAC.316	GCA_016707885.1	d__Bacteria;p__Proteobacteria;c__Alphaproteobacteria;o__Sphingomonadales;f__Sphingomonadaceae;g__Sphingorhabdus_B;s__Sphingorhabdus_B sp016707885
Damh_18-Q3-R51-60_BATAC.454	GCA_016707895.1	d__Bacteria;p__Myxococcota;c__Polyangia;o__Haliangiales;f__Haliangiaceae;g__UBA2376;s__UBA2376 sp016707895
Damh_18-Q3-R51-60_MAXAC.084	GCA_016707785.1	d__Bacteria;p__Bacteroidota;c__Bacteroidia;o__Bacteroidales;f__UBA4417;g__UBA4417;s__UBA4417 sp016707785
Damh_18-Q3-R51-60_MAXAC.107	GCA_016707705.1	d__Bacteria;p__Bacteroidota;c__Bacteroidia;o__Bacteroidales;f__UBA4417;g__UBA4417;s__UBA4417 sp016707705
Damh_18-Q3-R51-60_MAXAC.126_sub	GCA_016707685.1	d__Bacteria;p__Bacteroidota;c__Bacteroidia;o__AKYH767;f__2-12-FULL-35-15;g__JAEUTT01;s__JAEUTT01 sp016707685
Damh_18-Q3-R51-60_MAXAC.235_fly	GCA_016699245.1	d__Bacteria;p__Patescibacteria;c__Paceibacteria;o__UBA9983_A;f__UBA918;g__Damh-18;s__Damh-18 sp016699245
Ega_18-Q3-R5-49_BAT3C.159	GCA_016707605.1	d__Bacteria;p__Chloroflexota;c__Anaerolineae;o__Promineofilales;f__Promineofilaceae;g__Promineofilum;s__Promineofilum sp016707605
Ega_18-Q3-R5-49_BAT3C.193	GCA_016707585.1	d__Bacteria;p__Bacteroidota;c__Ignavibacteria;o__Ignavibacteriales;f__Ignavibacteriaceae;g__IGN3;s__IGN3 sp016707585
Ega_18-Q3-R5-49_BATAC.118	GCA_016707525.1	d__Bacteria;p__Bacteroidota;c__UBA10030;o__UBA10030;f__UBA6906;g__JAGDMK01;s__JAGDMK01 sp016707525
Ega_18-Q3-R5-49_BATAC.204	GCA_016707455.1	d__Bacteria;p__Proteobacteria;c__Gammaproteobacteria;o__Burkholderiales;f__Rhodocyclaceae;g__JAEUNL01;s__JAEUNL01 sp016707455
Ega_18-Q3-R5-49_BATAC.212	GCA_016707445.1	d__Bacteria;p__Proteobacteria;c__Gammaproteobacteria;o__Burkholderiales;f__Burkholderiaceae;g__Rubrivivax;s__Rubrivivax sp016707445
Ega_18-Q3-R5-49_BATAC.239	GCA_016707425.1	d__Bacteria;p__Proteobacteria;c__Gammaproteobacteria;o__Steroidobacterales;f__Steroidobacteraceae;g__JADJHU01;s__JADJHU01 sp016707425
Ega_18-Q3-R5-49_BATAC.545	GCA_016707205.1	d__Bacteria;p__Bacteroidota;c__Bacteroidia;o__Chitinophagales;f__Saprospiraceae;g__JADJPL01;s__JADJPL01 sp016707205
Ega_18-Q3-R5-49_BATAC.76	GCA_016707285.1	d__Bacteria;p__Bacteroidota;c__Ignavibacteria;o__Ignavibacteriales;f__Ignavibacteriaceae;g__UTCHB3;s__UTCHB3 sp016707285
Ega_18-Q3-R5-49_MAXAC.001	GCA_016707175.1	d__Bacteria;p__Actinobacteriota;c__Actinomycetia;o__Actinomycetales;f__Dermatophilaceae;g__GCA-2748155;s__GCA-2748155 sp016707175
Ega_18-Q3-R5-49_MAXAC.038	GCA_016707165.1	d__Bacteria;p__Proteobacteria;c__Gammaproteobacteria;o__Burkholderiales;f__Nitrosomonadaceae;g__Nitrosomonas;s__Nitrosomonas oligotropha_A
Ega_18-Q3-R5-49_MAXAC.056	GCA_016707115.1	d__Bacteria;p__Bacteroidota;c__Ignavibacteria;o__Ignavibacteriales;f__Ignavibacteriaceae;g__IGN3;s__IGN3 sp016707115
Ega_18-Q3-R5-49_MAXAC.112v2	GCA_016699285.1	d__Bacteria;p__Planctomycetota;c__Brocadiae;o__Brocadiales;f__Brocadiaceae;g__Brocadia;s__Brocadia sapporoensis
Ega_18-Q3-R5-49_MAXAC.254	GCA_016706995.1	d__Bacteria;p__OLB16;c__OLB16;o__OLB16;f__OLB16;g__OLB16;s__OLB16 sp001567115
Ejby_18-Q3-R6-50_BAT3C.200	GCA_016706865.1	d__Bacteria;p__Bacteroidota;c__Bacteroidia;o__Chitinophagales;f__BACL12;g__UBA7236;s__UBA7236 sp002473275
Ejby_18-Q3-R6-50_BAT3C.246	GCA_016706845.1	d__Bacteria;p__Krumholzibacteriota;c__Krumholzibacteria;o__LZORAL124-64-63;f__LZORAL124-64-63;g__PNOJ01;s__PNOJ01 sp016719645
Ejby_18-Q3-R6-50_BAT3C.384	GCA_016706775.1	d__Bacteria;p__Bacteroidota;c__Bacteroidia;o__Bacteroidales;f__VadinHA17;g__SR-FBR-E99;s__SR-FBR-E99 sp009881065
Ejby_18-Q3-R6-50_BATAC.240	GCA_016706665.1	d__Bacteria;p__Bacteroidota;c__Bacteroidia;o__Chitinophagales;f__Saprospiraceae;g__OLB8;s__OLB8 sp001567405
Ejby_18-Q3-R6-50_BATAC.260	GCA_016706685.1	d__Bacteria;p__Myxococcota;c__Polyangia;o__Polyangiales;f__SG8-38;g__JADJJE01;s__JADJJE01 sp016706685
Ejby_18-Q3-R6-50_BATAC.262	GCA_016706645.1	d__Bacteria;p__Proteobacteria;c__Gammaproteobacteria;o__Burkholderiales;f__Rhodocyclaceae;g__Sulfuritalea;s__Sulfuritalea sp016712985
Ejby_18-Q3-R6-50_BATAC.314	GCA_016706595.1	d__Bacteria;p__Bacteroidota;c__Bacteroidia;o__Chitinophagales;f__Chitinophagaceae;g__OLB11;s__OLB11 sp016706595
Ejby_18-Q3-R6-50_BATAC.337	GCA_016706565.1	d__Bacteria;p__Proteobacteria;c__Gammaproteobacteria;o__Burkholderiales;f__Burkholderiaceae;g__Piscinibacter;s__Piscinibacter sp016706565
Ejby_18-Q3-R6-50_BATAC.353	GCA_016706545.1	d__Bacteria;p__Myxococcota;c__Polyangia;o__Haliangiales;f__Haliangiaceae;g__JABFXX01;s__JABFXX01 sp016706545
Ejby_18-Q3-R6-50_BATAC.463	GCA_016706425.1	d__Bacteria;p__Elusimicrobiota;c__Elusimicrobia;o__F11;f__FEN-1173;g__JADJJR01;s__JADJJR01 sp016706425
Ejby_18-Q3-R6-50_MAXAC.192	GCA_016699305.1	d__Bacteria;p__Proteobacteria;c__Alphaproteobacteria;o__GCA-016699305;f__GCA-016699305;g__GCA-016699305;s__GCA-016699305 sp016699305
Ejby_18-Q3-R6-50_MAXAC.200_cln	GCA_016706405.1	d__Bacteria;p__Bacteroidota;c__Bacteroidia;o__Chitinophagales;f__UBA2359;g__BJ6;s__BJ6 sp014584595
Ejby_18-Q3-R6-50_MAXAC.201	GCA_016706365.1	d__Bacteria;p__Bacteroidota;c__Bacteroidia;o__Chitinophagales;f__Saprospiraceae;g__SLDF01;s__SLDF01 sp016706365
Ejby_18-Q3-R6-50_MAXAC.240	GCA_016706345.1	d__Bacteria;p__Desulfobacterota;c__Syntrophia;o__Syntrophales;f__UBA4778;g__UBA2192;s__UBA2192 sp012728915
EsbE_18-Q3-R3-47_BAT3C.110	GCA_016706325.1	d__Archaea;p__Halobacteriota;c__Methanosarcinia;o__Methanotrichales;f__Methanotrichaceae;g__Methanothrix;s__Methanothrix sp016706325
EsbE_18-Q3-R3-47_BAT3C.140	GCA_016706275.1	d__Bacteria;p__Acidobacteriota;c__Blastocatellia;o__Pyrinomonadales;f__Pyrinomonadaceae;g__OLB17;s__OLB17 sp016706275
EsbE_18-Q3-R3-47_BAT3C.144	GCA_016706255.1	d__Bacteria;p__Bacteroidota;c__Bacteroidia;o__Chitinophagales;f__BACL12;g__UBA7236;s__UBA7236 sp016706255
EsbE_18-Q3-R3-47_BAT3C.161	GCA_016706225.1	d__Bacteria;p__Myxococcota;c__Polyangia;o__Polyangiales;f__Polyangiaceae;g__JADJKB01;s__JADJKB01 sp016706225
EsbE_18-Q3-R3-47_BAT3C.181	GCA_016706185.1	d__Bacteria;p__Bacteroidota;c__Bacteroidia;o__Bacteroidales;f__VadinHA17;g__LD21;s__LD21 sp012519515
EsbE_18-Q3-R3-47_BAT3C.210	GCA_016699325.1	d__Archaea;p__Halobacteriota;c__Methanomicrobia;o__Methanomicrobiales;f__Methanoregulaceae;g__UBA9949;s__UBA9949 sp016699325
EsbE_18-Q3-R3-47_BAT3C.270	GCA_016706055.1	d__Bacteria;p__Bacteroidota;c__Bacteroidia;o__Chitinophagales;f__Chitinophagaceae;g__JJ008;s__JJ008 sp016706055
EsbE_18-Q3-R3-47_BATAC.289	GCA_016705955.1	d__Bacteria;p__Bacteroidota;c__Bacteroidia;o__Flavobacteriales;f__PHOS-HE28;g__PHOS-HE28;s__PHOS-HE28 sp016705955
EsbE_18-Q3-R3-47_BATAC.451	GCA_016705775.1	d__Bacteria;p__Proteobacteria;c__Gammaproteobacteria;o__Burkholderiales;f__Rhodocyclaceae;g__Propionivibrio;s__Propionivibrio aalborgensis
EsbE_18-Q3-R3-47_MAXAC.059	GCA_016705695.1	d__Bacteria;p__Bacteroidota;c__Bacteroidia;o__AKYH767;f__B-17BO;g__UBA2475;s__UBA2475 sp016705695
EsbE_18-Q3-R3-47_MAXAC.117_sub	GCA_016705685.1	d__Bacteria;p__Proteobacteria;c__Gammaproteobacteria;o__Burkholderiales;f__Rhodocyclaceae;g__Propionivibrio;s__Propionivibrio sp016705685
EsbE_18-Q3-R3-47_MAXAC.131	GCA_016710165.1	d__Bacteria;p__Bacteroidota;c__Bacteroidia;o__Chitinophagales;f__Chitinophagaceae;g__Ferruginibacter;s__Ferruginibacter sp016710165
EsbE_18-Q3-R3-47_MAXAC.169	GCA_016710095.1	d__Bacteria;p__Eisenbacteria;c__RBG-16-71-46;o__RBG-16-71-46;f__RBG-16-71-46;g__CAIXRL01;s__CAIXRL01 sp016710095
EsbE_18-Q3-R3-47_MAXAC.191	GCA_016710135.1	d__Bacteria;p__Proteobacteria;c__Gammaproteobacteria;o__Burkholderiales;f__Nitrosomonadaceae;g__Nitrosomonas;s__Nitrosomonas sp016710135
EsbW_18-Q3-R4-48_BAT3C.113	GCA_016710115.1	d__Bacteria;p__Bacteroidota;c__Bacteroidia;o__Chitinophagales;f__Saprospiraceae;g__JAGNXB01;s__JAGNXB01 sp016710115
EsbW_18-Q3-R4-48_BAT3C.13	GCA_016710075.1	d__Bacteria;p__Acidobacteriota;c__Blastocatellia;o__RBC074;f__RBC074;g__JADJLO01;s__JADJLO01 sp016710075
EsbW_18-Q3-R4-48_BAT3C.148	GCA_016710065.1	d__Bacteria;p__Proteobacteria;c__Gammaproteobacteria;o__Burkholderiales;f__Burkholderiaceae;g__Ideonella;s__Ideonella sp016710065
EsbW_18-Q3-R4-48_BAT3C.194	GCA_016709995.1	d__Bacteria;p__Bacteroidota;c__Bacteroidia;o__Chitinophagales;f__Saprospiraceae;g__JADJLQ01;s__JADJLQ01 sp016709995
EsbW_18-Q3-R4-48_BAT3C.207	GCA_016710015.1	d__Bacteria;p__Bacteroidota;c__Bacteroidia;o__Flavobacteriales;f__PHOS-HE28;g__PHOS-HE28;s__PHOS-HE28 sp016710015
EsbW_18-Q3-R4-48_BAT3C.222	GCA_016709965.1	d__Bacteria;p__Proteobacteria;c__Gammaproteobacteria;o__Burkholderiales;f__Rhodocyclaceae;g__Azonexus;s__Azonexus sp016709965
EsbW_18-Q3-R4-48_BAT3C.247	GCA_016709865.1	d__Bacteria;p__Bacteroidota;c__Bacteroidia;o__Bacteroidales;f__VadinHA17;g__LD21;s__LD21 sp016709865
EsbW_18-Q3-R4-48_BAT3C.275	GCA_016699405.1	d__Bacteria;p__Acidobacteriota;c__Thermoanaerobaculia;o__UBA5704;f__UBA5704;g__JAAYLR01;s__JAAYLR01 sp016699405
EsbW_18-Q3-R4-48_BAT3C.307	GCA_016709875.1	d__Bacteria;p__Planctomycetota;c__UBA1135;o__UBA1135;f__GCA-002686595;g__JADJLZ01;s__JADJLZ01 sp016709875
EsbW_18-Q3-R4-48_BAT3C.4_cln	GCA_016709845.1	d__Bacteria;p__Bacteroidota;c__Bacteroidia;o__Cytophagales;f__Cyclobacteriaceae;g__ELB16-189;s__ELB16-189 sp016709845
EsbW_18-Q3-R4-48_BAT3C.505	GCA_016709765.1	d__Bacteria;p__Bacteroidota;c__Ignavibacteria;o__Ignavibacteriales;f__Ignavibacteriaceae;g__IGN3;s__IGN3 sp016709765
EsbW_18-Q3-R4-48_BAT3C.7	GCA_016709725.1	d__Bacteria;p__Bacteroidota;c__Bacteroidia;o__AKYH767-A;f__OLB10;g__CAINEC01;s__CAINEC01 sp016709725
EsbW_18-Q3-R4-48_BATAC.168	GCA_016709675.1	d__Bacteria;p__Proteobacteria;c__Gammaproteobacteria;o__Burkholderiales;f__Rhodocyclaceae;g__Accumulibacter;s__Accumulibacter sp016709675
EsbW_18-Q3-R4-48_BATAC.26	GCA_016709665.1	d__Bacteria;p__Proteobacteria;c__Gammaproteobacteria;o__Burkholderiales;f__Usitatibacteraceae;g__FEB-7;s__FEB-7 sp016709665
EsbW_18-Q3-R4-48_BATAC.285	GCA_016709575.1	d__Bacteria;p__Bacteroidota;c__Bacteroidia;o__AKYH767;f__B-17BO;g__JAFLBH01;s__JAFLBH01 sp016709575
EsbW_18-Q3-R4-48_BATAC.303	GCA_016709545.1	d__Bacteria;p__Myxococcota;c__Polyangia;o__Polyangiales;f__JADJMO01;g__JADJMO01;s__JADJMO01 sp016709545
EsbW_18-Q3-R4-48_BATAC.389	GCA_016709515.1	d__Bacteria;p__Proteobacteria;c__Gammaproteobacteria;o__Burkholderiales;f__Burkholderiaceae;g__Giesbergeria;s__Giesbergeria sp017985015
EsbW_18-Q3-R4-48_BATAC.438	GCA_016709495.1	d__Bacteria;p__Proteobacteria;c__Gammaproteobacteria;o__Burkholderiales;f__Rhodocyclaceae;g__Azonexus;s__Azonexus sp016709495
EsbW_18-Q3-R4-48_BATAC.453	GCA_016714445.1	d__Bacteria;p__Bacteroidota;c__Bacteroidia;o__Chitinophagales;f__Saprospiraceae;g__OLB9;s__OLB9 sp016714445
EsbW_18-Q3-R4-48_BATAC.463	GCA_016709445.1	d__Bacteria;p__Planctomycetota;c__Phycisphaerae;o__Phycisphaerales;f__UBA1924;g__PNC22;s__PNC22 sp016709445
EsbW_18-Q3-R4-48_BATAC.72	GCA_016709385.1	d__Bacteria;p__Proteobacteria;c__Gammaproteobacteria;o__Burkholderiales;f__Burkholderiaceae;g__Rubrivivax;s__Rubrivivax sp016709385
EsbW_18-Q3-R4-48_MAXAC.006_sub	GCA_016709315.1	d__Bacteria;p__Bacteroidota;c__Ignavibacteria;o__SJA-28;f__B-1AR;g__JAEUSI01;s__JAEUSI01 sp016709315
EsbW_18-Q3-R4-48_MAXAC.017	GCA_016709305.1	d__Bacteria;p__Chloroflexota;c__Anaerolineae;o__Anaerolineales;f__EnvOPS12;g__OLB14;s__OLB14 sp016709305
EsbW_18-Q3-R4-48_MAXAC.021	GCA_016709335.1	d__Bacteria;p__Proteobacteria;c__Gammaproteobacteria;o__Burkholderiales;f__Rhodocyclaceae;g__Propionivibrio;s__Propionivibrio sp016709335
EsbW_18-Q3-R4-48_MAXAC.044	GCA_016714365.1	d__Bacteria;p__Bacteroidota;c__Bacteroidia;o__Chitinophagales;f__Saprospiraceae;g__UBA3362;s__UBA3362 sp016714365
EsbW_18-Q3-R4-48_MAXAC.058_sub	GCA_016714285.1	d__Bacteria;p__Myxococcota;c__Polyangia;o__Nannocystales;f__Nannocystaceae;g__Nannocystis;s__Nannocystis sp016714285
EsbW_18-Q3-R4-48_MAXAC.074	GCA_016714275.1	d__Bacteria;p__Actinobacteriota;c__Actinomycetia;o__Propionibacteriales;f__Propionibacteriaceae;g__Arachnia;s__Arachnia sp016714275
EsbW_18-Q3-R4-48_MAXAC.145	GCA_016699365.1	d__Bacteria;p__Patescibacteria;c__Paceibacteria;o__UBA9983_A;f__UBA9973;g__GCA-016699365;s__GCA-016699365 sp016699365
EsbW_18-Q3-R4-48_MAXAC.167_sub	GCA_016714225.1	d__Bacteria;p__Myxococcota;c__Myxococcia;o__Myxococcales;f__Myxococcaceae;g__JAEUJP01;s__JAEUJP01 sp016714225
EsbW_18-Q3-R4-48_MAXAC.200_cln	GCA_016699385.1	d__Bacteria;p__Patescibacteria;c__Paceibacteria;o__Moranbacterales;f__UBA1568;g__GCA-016699975;s__GCA-016699975 sp016699385
EsbW_18-Q3-R4-48_MAXAC.252	GCA_016699425.1	d__Bacteria;p__Patescibacteria;c__Paceibacteria;o__Moranbacterales;f__UBA1568;g__SSEF01;s__SSEF01 sp016699425
EsbW_18-Q3-R4-48_MAXAC.267_cln	GCA_016699445.1	d__Bacteria;p__UBA10199;c__UBA10199;o__2-02-FULL-50-16;f__GCA-016699445;g__GCA-016699445;s__GCA-016699445 sp016699445
EsbW_18-Q3-R4-48_MAXAC.278_cln	GCA_016699465.1	d__Bacteria;p__Patescibacteria;c__Paceibacteria;o__UBA9983_A;f__EsbW-18;g__EsbW-18;s__EsbW-18 sp016699465
EsbW_18-Q3-R4-48_MAXAC.279_cln	GCA_016714165.1	d__Bacteria;p__Bdellovibrionota;c__Bdellovibrionia;o__Bdellovibrionales;f__UBA6776;g__JADJVA01;s__JADJVA01 sp016714165
EsbW_18-Q3-R4-48_MAXAC.283_fly_man	GCA_016699515.1	d__Bacteria;p__Patescibacteria;c__Gracilibacteria;o__UM-FILTER-43-11;f__UM-FILTER-43-11;g__GCA-016699515;s__GCA-016699515 sp016699515
EsbW_18-Q3-R4-48_MAXAC.295	GCA_016714085.1	d__Bacteria;p__Bacteroidota;c__Bacteroidia;o__Chitinophagales;f__Saprospiraceae;g__JADJNW01;s__JADJNW01 sp016714085
Fred_18-Q3-R57-64_BAT3C.164	GCA_016714125.1	d__Bacteria;p__Bacteroidota;c__Ignavibacteria;o__Ignavibacteriales;f__Ignavibacteriaceae;g__UTCHB3;s__UTCHB3 sp016714125
Fred_18-Q3-R57-64_BAT3C.169	GCA_016699575.1	d__Bacteria;p__Bacteroidota;c__Bacteroidia;o__Flavobacteriales;f__PHOS-HE28;g__PHOS-HE28;s__PHOS-HE28 sp016699575
Fred_18-Q3-R57-64_BAT3C.1_cln	GCA_016714045.1	d__Bacteria;p__Planctomycetota;c__UBA1135;o__UBA1135;f__GCA-002686595;g__JADJNY01;s__JADJNY01 sp016714045
Fred_18-Q3-R57-64_BAT3C.208	GCA_016714015.1	d__Bacteria;p__Gemmatimonadota;c__Gemmatimonadetes;o__Gemmatimonadales;f__Gemmatimonadaceae;g__PNKF01;s__PNKF01 sp016714015
Fred_18-Q3-R57-64_BAT3C.229	GCA_016714005.1	d__Bacteria;p__Bacteroidota;c__Bacteroidia;o__AKYH767-A;f__OLB10;g__JADJOA01;s__JADJOA01 sp016714005
Fred_18-Q3-R57-64_BAT3C.243	GCA_016713965.1	d__Bacteria;p__Bacteroidota;c__Bacteroidia;o__Chitinophagales;f__Chitinophagaceae;g__Ferruginibacter;s__Ferruginibacter sp016713965
Fred_18-Q3-R57-64_BAT3C.256	GCA_016713905.1	d__Bacteria;p__Bacteroidota;c__Bacteroidia;o__Chitinophagales;f__Saprospiraceae;g__UBA3362;s__UBA3362 sp016713905
Fred_18-Q3-R57-64_BAT3C.305	GCA_016710235.1	d__Bacteria;p__Bacteroidota;c__Bacteroidia;o__Chitinophagales;f__Saprospiraceae;g__UBA3362;s__UBA3362 sp016710235
Fred_18-Q3-R57-64_BAT3C.308	GCA_016710265.1	d__Bacteria;p__Bacteroidota;c__Bacteroidia;o__Chitinophagales;f__Saprospiraceae;g__UBA3362;s__UBA3362 sp016710265
Fred_18-Q3-R57-64_BAT3C.331	GCA_016713905.1	d__Bacteria;p__Bacteroidota;c__Bacteroidia;o__Chitinophagales;f__Saprospiraceae;g__UBA3362;s__UBA3362 sp016713905
Fred_18-Q3-R57-64_BAT3C.339	GCA_016713885.1	d__Bacteria;p__Bdellovibrionota;c__Bdellovibrionia;o__Bdellovibrionales;f__Bdellovibrionaceae;g__Ga0074137;s__Ga0074137 sp016713885
Fred_18-Q3-R57-64_BAT3C.352	GCA_016713865.1	d__Bacteria;p__Bacteroidota;c__Bacteroidia;o__Flavobacteriales;f__PHOS-HE28;g__PHOS-HE28;s__PHOS-HE28 sp016713865
Fred_18-Q3-R57-64_BAT3C.394	GCA_016713925.1	d__Bacteria;p__Bacteroidota;c__Bacteroidia;o__AKYH767-A;f__OLB10;g__CAINEC01;s__CAINEC01 sp016713925
Fred_18-Q3-R57-64_BAT3C.3	GCA_016714025.1	d__Bacteria;p__Bacteroidota;c__Bacteroidia;o__Chitinophagales;f__Saprospiraceae;g__UBA3362;s__UBA3362 sp016714025
Fred_18-Q3-R57-64_BAT3C.401	GCA_016713875.1	d__Bacteria;p__Bacteroidota;c__Bacteroidia;o__Flavobacteriales;f__PHOS-HE28;g__PHOS-HE28;s__PHOS-HE28 sp016713875
Fred_18-Q3-R57-64_BAT3C.417	GCA_016699535.1	d__Bacteria;p__Myxococcota;c__Polyangia;o__Polyangiales;f__GCA-016699535;g__GCA-016699535;s__GCA-016699535 sp016699535
Fred_18-Q3-R57-64_BAT3C.431	GCA_016699555.1	d__Archaea;p__Iainarchaeota;c__Iainarchaeia;o__Iainarchaeales;f__VGJJ01;g__VGJJ01;s__VGJJ01 sp016699555
Fred_18-Q3-R57-64_BAT3C.445	GCA_016713825.1	d__Bacteria;p__Chloroflexota;c__Anaerolineae;o__Promineofilales;f__Promineofilaceae;g__GCA-2699125;s__GCA-2699125 sp016713825
Fred_18-Q3-R57-64_BAT3C.481	GCA_016699595.1	d__Bacteria;p__Patescibacteria;c__Dojkabacteria;o__GCA-016699595;f__GCA-016699595;g__GCA-016699595;s__GCA-016699595 sp016699595
Fred_18-Q3-R57-64_BAT3C.485	GCA_016713835.1	d__Bacteria;p__Firmicutes_C;c__Negativicutes;o__Veillonellales;f__Veillonellaceae;g__Veillonella;s__Veillonella sp009929605
Fred_18-Q3-R57-64_BAT3C.517	GCA_016699635.1	d__Bacteria;p__Bacteroidota;c__Bacteroidia;o__AKYH767-A;f__OLB10;g__OLB10;s__OLB10 sp016699635
Fred_18-Q3-R57-64_BAT3C.606	GCA_016713765.1	d__Bacteria;p__Bacteroidota;c__Bacteroidia;o__AKYH767-A;f__2013-40CM-41-45;g__CAINVI01;s__CAINVI01 sp016713765
Fred_18-Q3-R57-64_BAT3C.617	GCA_016713725.1	d__Bacteria;p__Proteobacteria;c__Gammaproteobacteria;o__Steroidobacterales;f__Steroidobacteraceae;g__RPQJ01;s__RPQJ01 sp016713725
Fred_18-Q3-R57-64_BAT3C.662	GCA_016713735.1	d__Bacteria;p__Acidobacteriota;c__Acidobacteriae;o__Bryobacterales;f__Bryobacteraceae;g__JAFLBB01;s__JAFLBB01 sp016713735
Fred_18-Q3-R57-64_BAT3C.701	GCA_016713665.1	d__Bacteria;p__Myxococcota_A;c__UBA9160;o__UBA9160;f__UBA4427;g__JADJOR01;s__JADJOR01 sp016713665
Fred_18-Q3-R57-64_BAT3C.705	GCA_016713675.1	d__Bacteria;p__Acidobacteriota;c__Blastocatellia;o__Pyrinomonadales;f__Pyrinomonadaceae;g__OLB17;s__OLB17 sp016713675
Fred_18-Q3-R57-64_BAT3C.720	GCA_016713625.1	d__Bacteria;p__Proteobacteria;c__Gammaproteobacteria;o__Burkholderiales;f__Rhodocyclaceae;g__Accumulibacter;s__Accumulibacter sp016713625
Fred_18-Q3-R57-64_BATAC.17	GCA_016713645.1	d__Bacteria;p__Bacteroidota;c__Bacteroidia;o__Chitinophagales;f__JADJOU01;g__JADJOU01;s__JADJOU01 sp016713645
Fred_18-Q3-R57-64_BATAC.187	GCA_016713585.1	d__Bacteria;p__Bdellovibrionota;c__Bdellovibrionia;o__Bdellovibrionales;f__Bdellovibrionaceae;g__JADJOV01;s__JADJOV01 sp016713585
Fred_18-Q3-R57-64_BATAC.232	GCA_016713565.1	d__Bacteria;p__Bacteroidota;c__Ignavibacteria;o__Ignavibacteriales;f__Melioribacteraceae;g__GCA-2746605;s__GCA-2746605 sp016713565
Fred_18-Q3-R57-64_BATAC.269	GCA_016713535.1	d__Bacteria;p__JADJOY01;c__JADJOY01;o__JADJOY01;f__JADJOY01;g__JADJOY01;s__JADJOY01 sp016713535
Fred_18-Q3-R57-64_BATAC.274	GCA_016713525.1	d__Bacteria;p__Bacteroidota;c__Bacteroidia;o__AKYH767-A;f__OLB10;g__JADKJB01;s__JADKJB01 sp016713525
Fred_18-Q3-R57-64_BATAC.284	GCA_016713505.1	d__Bacteria;p__Proteobacteria;c__Gammaproteobacteria;o__Competibacterales;f__Competibacteraceae;g__Competibacter_A;s__Competibacter_A sp016713505
Fred_18-Q3-R57-64_BATAC.296	GCA_016713445.1	d__Bacteria;p__Bacteroidota;c__Bacteroidia;o__AKYH767-A;f__OLB10;g__CAINEC01;s__CAINEC01 sp016713445
Fred_18-Q3-R57-64_BATAC.298	GCA_016713455.1	d__Bacteria;p__Bacteroidota;c__Kapabacteria;o__Kapabacteriales;f__UBA961;g__UBA2353;s__UBA2353 sp002344005
Fred_18-Q3-R57-64_BATAC.299	GCA_016713435.1	d__Bacteria;p__Gemmatimonadota;c__Gemmatimonadetes;o__Gemmatimonadales;f__GWC2-71-9;g__JADJOM01;s__JADJOM01 sp016713435
Fred_18-Q3-R57-64_BATAC.308	GCA_016713425.1	d__Bacteria;p__Myxococcota;c__WYAZ01;o__WYAZ01;f__WYAZ01;g__JADJPE01;s__JADJPE01 sp016713425
Fred_18-Q3-R57-64_BATAC.318	GCA_016713405.1	d__Bacteria;p__Acidobacteriota;c__Blastocatellia;o__Chloracidobacteriales;f__JADJPF01;g__JADJPF01;s__JADJPF01 sp016713405
Fred_18-Q3-R57-64_BATAC.349	GCA_016713365.1	d__Bacteria;p__Verrucomicrobiota;c__Verrucomicrobiae;o__Pedosphaerales;f__JADJPG01;g__JADJPG01;s__JADJPG01 sp016713365
Fred_18-Q3-R57-64_BATAC.359	GCA_016713335.1	d__Bacteria;p__Chloroflexota;c__Anaerolineae;o__Caldilineales;f__Caldilineaceae;g__JADJPH01;s__JADJPH01 sp016713335
Fred_18-Q3-R57-64_BATAC.414	GCA_016699615.1	d__Bacteria;p__Bacteroidota;c__Bacteroidia;o__Chitinophagales;f__JADIYW01;g__JADJSS01;s__JADJSS01 sp016699615
Fred_18-Q3-R57-64_BATAC.421	GCA_016713325.1	d__Bacteria;p__Chloroflexota;c__Anaerolineae;o__Aggregatilineales;f__A4b;g__OLB15;s__OLB15 sp016713325
Fred_18-Q3-R57-64_BATAC.422	GCA_016713305.1	d__Bacteria;p__Proteobacteria;c__Gammaproteobacteria;o__Burkholderiales;f__Ga0077523;g__Ga0077526;s__Ga0077526 sp016713305
Fred_18-Q3-R57-64_BATAC.459	GCA_016713245.1	d__Bacteria;p__Verrucomicrobiota;c__Verrucomicrobiae;o__Verrucomicrobiales;f__Verrucomicrobiaceae;g__Prosthecobacter;s__Prosthecobacter sp016713245
Fred_18-Q3-R57-64_BATAC.466	GCA_016713235.1	d__Bacteria;p__Proteobacteria;c__Alphaproteobacteria;o__Rhizobiales;f__Xanthobacteraceae;g__Ga0077548;s__Ga0077548 sp016713235
Fred_18-Q3-R57-64_BATAC.530	GCA_016713175.1	d__Bacteria;p__Planctomycetota;c__UBA1135;o__UBA2386;f__UBA2386;g__JADJPQ01;s__JADJPQ01 sp016713175
Fred_18-Q3-R57-64_BATAC.568	GCA_016713135.1	d__Bacteria;p__Proteobacteria;c__Gammaproteobacteria;o__Xanthomonadales;f__SZUA-5;g__JADKFD01;s__JADKFD01 sp016713135
Fred_18-Q3-R57-64_BATAC.601	GCA_016713105.1	d__Bacteria;p__Proteobacteria;c__Alphaproteobacteria;o__Rhizobiales;f__Devosiaceae;g__Devosia_A;s__Devosia_A sp016713105
Fred_18-Q3-R57-64_BATAC.609	GCA_016713125.1	d__Bacteria;p__Proteobacteria;c__Gammaproteobacteria;o__Burkholderiales;f__SG8-39;g__SZAS-79;s__SZAS-79 sp016713125
Fred_18-Q3-R57-64_BATAC.644	GCA_016713115.1	d__Bacteria;p__Proteobacteria;c__Gammaproteobacteria;o__Pseudomonadales;f__UBA7239;g__UBA7239;s__UBA7239 sp016713115
Fred_18-Q3-R57-64_BATAC.715	GCA_016713085.1	d__Bacteria;p__Bacteroidota;c__Bacteroidia;o__Chitinophagales;f__Chitinophagaceae;g__Lacibacter;s__Lacibacter sp016713085
Fred_18-Q3-R57-64_BATAC.716	GCA_016713035.1	d__Bacteria;p__Verrucomicrobiota;c__Verrucomicrobiae;o__Verrucomicrobiales;f__Verrucomicrobiaceae;g__Prosthecobacter;s__Prosthecobacter sp016713035
Fred_18-Q3-R57-64_BATAC.85v2	GCA_016699675.1	d__Bacteria;p__Actinobacteriota;c__Actinomycetia;o__Actinomycetales;f__Dermatophilaceae;g__Austwickia;s__Austwickia sp016699675
Fred_18-Q3-R57-64_BATAC.8	GCA_016713005.1	d__Bacteria;p__Proteobacteria;c__Gammaproteobacteria;o__Burkholderiales;f__Burkholderiaceae;g__Ramlibacter;s__Ramlibacter sp016713005
Fred_18-Q3-R57-64_MAXAC.109_cln	GCA_016699655.1	d__Bacteria;p__Fibrobacterota;c__Fibrobacteria;o__UBA5070;f__UBA5070;g__UBA5070;s__UBA5070 sp016699655
Fred_18-Q3-R57-64_MAXAC.112	GCA_016712885.1	d__Bacteria;p__Chloroflexota;c__Anaerolineae;o__Aggregatilineales;f__A4b;g__OLB13;s__OLB13 sp016712885
Fred_18-Q3-R57-64_MAXAC.209	GCA_016712865.1	d__Bacteria;p__Proteobacteria;c__Gammaproteobacteria;o__Xanthomonadales;f__Rhodanobacteraceae;g__Dokdonella;s__Dokdonella sp016712865
Fred_18-Q3-R57-64_MAXAC.220	GCA_016712795.1	d__Bacteria;p__Firmicutes;c__Bacilli;o__Lactobacillales;f__Streptococcaceae;g__Streptococcus;s__Streptococcus infantarius
Fred_18-Q3-R57-64_MAXAC.274	GCA_016712715.1	d__Bacteria;p__Proteobacteria;c__Alphaproteobacteria;o__Dongiales;f__Dongiaceae;g__Dongia;s__Dongia sp016712715
Fred_18-Q3-R57-64_MAXAC.276	GCA_016712745.1	d__Bacteria;p__Myxococcota;c__Polyangia;o__Polyangiales;f__JADJQN01;g__JADJQN01;s__JADJQN01 sp016712745
Fred_18-Q3-R57-64_MAXAC.283_sub	GCA_016712665.1	d__Bacteria;p__Bacteroidota;c__Bacteroidia;o__Chitinophagales;f__Chitinophagaceae;g__OLB11;s__OLB11 sp016712665
Fred_18-Q3-R57-64_MAXAC.287	GCA_016712625.1	d__Bacteria;p__Proteobacteria;c__Gammaproteobacteria;o__Competibacterales;f__Competibacteraceae;g__Competibacter_A;s__Competibacter_A sp016712625
Fred_18-Q3-R57-64_MAXAC.288	GCA_016712675.1	d__Bacteria;p__Krumholzibacteriota;c__Krumholzibacteria;o__LZORAL124-64-63;f__LZORAL124-64-63;g__CAINDZ01;s__CAINDZ01 sp016712675
Fred_18-Q3-R57-64_MAXAC.292	GCA_016712635.1	d__Bacteria;p__Proteobacteria;c__Gammaproteobacteria;o__JADJWH01;f__JADJWH01;g__JADJWH01;s__JADJWH01 sp016712635
Fred_18-Q3-R57-64_MAXAC.307	GCA_016712595.1	d__Bacteria;p__Proteobacteria;c__Alphaproteobacteria;o__Rhodospirillales;f__UXAT02;g__SSA4;s__SSA4 sp016712595
Fred_18-Q3-R57-64_MAXAC.309	GCA_016712565.1	d__Bacteria;p__Planctomycetota;c__UBA1135;o__UBA1135;f__GCA-002686595;g__JADJQU01;s__JADJQU01 sp016712565
Fred_18-Q3-R57-64_MAXAC.330_cln	GCA_016699835.1	d__Bacteria;p__Planctomycetota;c__Phycisphaerae;o__Phycisphaerales;f__UBA1924;g__GCA-016699835;s__GCA-016699835 sp016699835
Fred_18-Q3-R57-64_MAXAC.344	GCA_016712535.1	d__Bacteria;p__Bacteroidota;c__Bacteroidia;o__Flavobacteriales;f__PHOS-HE28;g__PHOS-HE28;s__PHOS-HE28 sp016712535
Fred_18-Q3-R57-64_MAXAC.347	GCA_016712525.1	d__Bacteria;p__Myxococcota;c__Polyangia;o__Polyangiales;f__Polyangiaceae;g__JAAFHV01;s__JAAFHV01 sp016712525
Fred_18-Q3-R57-64_MAXAC.354	GCA_016712505.1	d__Bacteria;p__Eisenbacteria;c__RBG-16-71-46;o__CAIMUX01;f__CAIMUX01;g__JADJQY01;s__JADJQY01 sp016712505
Fred_18-Q3-R57-64_MAXAC.356	GCA_016712465.1	d__Bacteria;p__Cyanobacteria;c__Vampirovibrionia;o__Obscuribacterales;f__Obscuribacteraceae;g__Obscuribacter;s__Obscuribacter sp016712465
Fred_18-Q3-R57-64_MAXAC.362	GCA_016712445.1	d__Bacteria;p__Proteobacteria;c__Alphaproteobacteria;o__Caulobacterales;f__Hyphomonadaceae;g__Hyphomonas;s__Hyphomonas sp016712445
Fred_18-Q3-R57-64_MAXAC.370	GCA_016712415.1	d__Bacteria;p__Bacteroidota;c__Bacteroidia;o__Chitinophagales;f__Saprospiraceae;g__M3007;s__M3007 sp016712415
Fred_18-Q3-R57-64_MAXAC.373	GCA_016712405.1	d__Bacteria;p__Proteobacteria;c__Gammaproteobacteria;o__Pseudomonadales;f__Cellvibrionaceae;g__Cellvibrio;s__Cellvibrio sp016712405
Fred_18-Q3-R57-64_MAXAC.378	GCA_016712375.1	d__Bacteria;p__Proteobacteria;c__Alphaproteobacteria;o__Rhodospirillales;f__UXAT02;g__SSA4;s__SSA4 sp016712375
Fred_18-Q3-R57-64_MAXAC.379	GCA_016712355.1	d__Bacteria;p__Cyanobacteria;c__Vampirovibrionia;o__Vampirovibrionales;f__Vampirovibrionaceae;g__JADJRF01;s__JADJRF01 sp016712355
Fred_18-Q3-R57-64_MAXAC.384	GCA_016712315.1	d__Bacteria;p__Myxococcota;c__Polyangia;o__Nannocystales;f__Nannocystaceae;g__JADJRG01;s__JADJRG01 sp016712315
Fred_18-Q3-R57-64_MAXAC.396_cln	GCA_016699855.1	d__Bacteria;p__Proteobacteria;c__Alphaproteobacteria;o__Reyranellales;f__Reyranellaceae;g__GCA-016699855;s__GCA-016699855 sp016699855
Fred_18-Q3-R57-64_MAXAC.407	GCA_016712345.1	d__Bacteria;p__Myxococcota;c__Polyangia;o__Polyangiales;f__Polyangiaceae;g__JADJRH01;s__JADJRH01 sp016712345
Fred_18-Q3-R57-64_MAXAC.418	GCA_016712275.1	d__Bacteria;p__Planctomycetota;c__Phycisphaerae;o__UBA1845;f__UTPLA1;g__JADJRI01;s__JADJRI01 sp016712275
Fred_18-Q3-R57-64_MAXAC.421_sub_cln	GCA_016699875.1	d__Bacteria;p__Patescibacteria;c__Paceibacteria;o__Moranbacterales;f__UBA1568;g__GCA-016699975;s__GCA-016699975 sp016699875
Fred_18-Q3-R57-64_MAXAC.423	GCA_016712265.1	d__Bacteria;p__Gemmatimonadota;c__Gemmatimonadetes;o__Gemmatimonadales;f__Gemmatimonadaceae;g__SCN-70-22;s__SCN-70-22 sp016712265
Fred_18-Q3-R57-64_MAXAC.425_cln	GCA_016699915.1	d__Bacteria;p__Proteobacteria;c__Gammaproteobacteria;o__Burkholderiales;f__Q3-R57-64;g__Q3-R57-64;s__Q3-R57-64 sp016699915
Fred_18-Q3-R57-64_MAXAC.456	GCA_016712285.1	d__Bacteria;p__Planctomycetota;c__UBA8742;o__UBA2392;f__UBA2392;g__JADJRK01;s__JADJRK01 sp016712285
AAW_0004	GCA_963852945	d__Bacteria;p__Patescibacteria;c__ABY1;o__SG8-24;f__2-12-FULL-60-25;g__21-14-all-47-17;s__
AAW_0013	GCA_963853045	d__Bacteria;p__Proteobacteria;c__Gammaproteobacteria;o__Burkholderiales;f__Burkholderiaceae;g__Rubrivivax;s__Rubrivivax sp016719535
AAW_0021	GCA_963851635	d__Bacteria;p__Actinobacteriota;c__Actinomycetia;o__Actinomycetales;f__GCA-002748415;g__;s__
AAW_0022	GCA_963851805	d__Bacteria;p__Proteobacteria;c__Gammaproteobacteria;o__Burkholderiales;f__Burkholderiaceae;g__Acidovorax;s__Acidovorax defluvii
AAW_0023	GCA_963852295	d__Bacteria;p__Bacteroidota;c__Bacteroidia;o__AKYH767;f__B-17BO;g__JAFLBH01;s__
AAW_0026	GCA_963851775	d__Bacteria;p__Bacteroidota;c__Bacteroidia;o__Chitinophagales;f__Saprospiraceae;g__JAEUUM01;s__
AAW_0030	GCA_963851755	d__Bacteria;p__Firmicutes;c__Bacilli;o__Lactobacillales;f__Aerococcaceae;g__Trichococcus;s__Trichococcus flocculiformis
AAW_0033	GCA_963851815	d__Bacteria;p__Bacteroidota;c__Bacteroidia;o__Flavobacteriales;f__PHOS-HE28;g__PHOS-HE28;s__
AAW_0036	GCA_963853345	d__Bacteria;p__Proteobacteria;c__Alphaproteobacteria;o__Rhizobiales;f__Rhizobiaceae;g__JADJTR01;s__
AAW_0041	GCA_963851825	d__Bacteria;p__Actinobacteriota;c__Actinomycetia;o__Nanopelagicales;f__UBA10799;g__JADKAV01;s__JADKAV01 sp016719135
AAW_0042	GCA_963853555	d__Bacteria;p__Gemmatimonadota;c__Gemmatimonadetes;o__Gemmatimonadales;f__Gemmatimonadaceae;g__Gemmatimonas;s__
AAW_0043	GCA_963852175	d__Bacteria;p__Actinobacteriota;c__Actinomycetia;o__Actinomycetales;f__Actinomycetaceae;g__Ancrocorticia;s__
AAW_0046	GCA_963851875	d__Bacteria;p__Proteobacteria;c__Alphaproteobacteria;o__Rhizobiales;f__Hyphomicrobiaceae;g__JAEUMD01;s__
AAW_0051	GCA_963852805	d__Bacteria;p__Bacteroidota;c__Bacteroidia;o__Chitinophagales;f__Chitinophagaceae;g__Ferruginibacter;s__Ferruginibacter sp018057635
AAW_0054	GCA_963852545	d__Bacteria;p__Bacteroidota;c__Bacteroidia;o__NS11-12g;f__UBA9320;g__;s__
AAW_0056	GCA_963852765	d__Bacteria;p__Verrucomicrobiota;c__Kiritimatiellae;o__LD1-PB3;f__CAIVKH01;g__;s__
AAW_0057	GCA_963852845	d__Bacteria;p__Proteobacteria;c__Alphaproteobacteria;o__Rhodobacterales;f__Rhodobacteraceae;g__Cypionkella;s__
AAW_0071	GCA_963852385	d__Bacteria;p__Actinobacteriota;c__Actinomycetia;o__Nanopelagicales;f__GCA-2699445;g__CAIWTL01;s__
AAW_0073	GCA_963852375	d__Bacteria;p__Actinobacteriota;c__Actinomycetia;o__Actinomycetales;f__Actinomycetaceae;g__Ancrocorticia;s__
AAW_0076	GCA_963852735	d__Bacteria;p__Nitrospirota;c__Nitrospiria;o__Nitrospirales;f__Nitrospiraceae;g__Nitrospira_A;s__Nitrospira_A sp017986555
AAW_0092	GCA_963852905	d__Bacteria;p__Actinobacteriota;c__Acidimicrobiia;o__Acidimicrobiales;f__Microtrichaceae;g__IMCC26207;s__
AAW_0094	GCA_963852555	d__Bacteria;p__Chloroflexota;c__Dehalococcoidia;o__Tepidiformales;f__Tepidiformaceae;g__;s__
AAW_0096	GCA_963852825	d__Bacteria;p__Bacteroidota;c__Bacteroidia;o__Bacteroidales;f__Lentimicrobiaceae;g__Lentimicrobium;s__Lentimicrobium sp016705005
AAW_0097	GCA_963851935	d__Bacteria;p__Bacteroidota;c__Bacteroidia;o__Chitinophagales;f__Saprospiraceae;g__M3007;s__
AAW_0098	GCA_963851675	d__Bacteria;p__Actinobacteriota;c__Actinomycetia;o__Actinomycetales;f__Kineosporiaceae;g__JADJPO01;s__JADJPO01 sp016713225
AAW_0099	GCA_963852395	d__Bacteria;p__Myxococcota;c__Polyangia;o__Haliangiales;f__Haliangiaceae;g__JABFXX01;s__JABFXX01 sp018058095
AAW_0104	GCA_963852025	d__Bacteria;p__Proteobacteria;c__Gammaproteobacteria;o__Burkholderiales;f__Burkholderiaceae;g__Hydrogenophaga;s__
AAW_0107	GCA_963851975	d__Bacteria;p__Bacteroidota;c__Bacteroidia;o__Chitinophagales;f__Saprospiraceae;g__M3007;s__
AAW_0108	GCA_963852435	d__Bacteria;p__Proteobacteria;c__Gammaproteobacteria;o__Burkholderiales;f__Burkholderiaceae;g__Rhodoferax;s__
AAW_0109	GCA_963852535	d__Bacteria;p__Planctomycetota;c__Planctomycetia;o__Pirellulales;f__Pirellulaceae;g__Aureliella;s__
AAW_0110	GCA_963852445	d__Bacteria;p__Bacteroidota;c__Bacteroidia;o__Chitinophagales;f__Saprospiraceae;g__M3007;s__
AAW_0112	GCA_963852425	d__Bacteria;p__Gemmatimonadota;c__Gemmatimonadetes;o__Gemmatimonadales;f__Gemmatimonadaceae;g__Gemmatimonas;s__Gemmatimonas sp017991005
AAW_0116	GCA_963852575	d__Bacteria;p__Actinobacteriota;c__Actinomycetia;o__Actinomycetales;f__Dermatophilaceae;g__Phycicoccus_A;s__Phycicoccus_A elongatus
AAW_0117	GCA_963852325	d__Bacteria;p__Proteobacteria;c__Gammaproteobacteria;o__Burkholderiales;f__Burkholderiaceae;g__Rubrivivax;s__
AAW_0132	GCA_963852565	d__Bacteria;p__Chloroflexota;c__Anaerolineae;o__Caldilineales;f__Caldilineaceae;g__JAGNDO01;s__JAGNDO01 sp018003515
AAW_0135	GCA_963852585	d__Bacteria;p__Actinobacteriota;c__Actinomycetia;o__Propionibacteriales;f__Propionibacteriaceae;g__Brooklawnia;s__
AAW_0138	GCA_963853505	d__Bacteria;p__Verrucomicrobiota;c__Verrucomicrobiae;o__Verrucomicrobiales;f__Verrucomicrobiaceae;g__;s__
AAW_0142	GCA_963853305	d__Bacteria;p__Gemmatimonadota;c__Gemmatimonadetes;o__Gemmatimonadales;f__Gemmatimonadaceae;g__Gemmatimonas;s__
AAW_0150	GCA_963852635	d__Bacteria;p__Bacteroidota;c__Bacteroidia;o__Chitinophagales;f__Saprospiraceae;g__OLB9;s__OLB9 sp016713025
AAW_0152	GCA_963853405	d__Bacteria;p__Proteobacteria;c__Alphaproteobacteria;o__Rhodobacterales;f__Rhodobacteraceae;g__JAAKGP01;s__
AAW_0155	GCA_963853035	d__Bacteria;p__Chloroflexota;c__Chloroflexia;o__Thermomicrobiales;f__CFX8;g__;s__
AAW_0160	GCA_963852675	d__Bacteria;p__Chloroflexota;c__Chloroflexia;o__Thermomicrobiales;f__UBA6265;g__JACCXM01;s__
AAW_0163	GCA_963852045	d__Bacteria;p__Proteobacteria;c__Alphaproteobacteria;o__Rhizobiales;f__Hyphomicrobiaceae;g__Ga0077555;s__
AAW_0164	GCA_963852275	d__Bacteria;p__Verrucomicrobiota;c__Verrucomicrobiae;o__Verrucomicrobiales;f__DEV007;g__Arctic95D-9;s__Arctic95D-9 sp017991025
AAW_0168	GCA_963853565	d__Bacteria;p__Proteobacteria;c__Gammaproteobacteria;o__Burkholderiales;f__Burkholderiaceae;g__JAABQG01;s__
AAW_0172	GCA_963852725	d__Bacteria;p__Bacteroidota;c__Bacteroidia;o__Chitinophagales;f__Saprospiraceae;g__JADKBO01;s__JADKBO01 sp016715105
AAW_0180	GCA_963852415	d__Bacteria;p__Proteobacteria;c__Gammaproteobacteria;o__Burkholderiales;f__Burkholderiaceae;g__Rubrivivax;s__
AAW_0187	GCA_963851955	d__Bacteria;p__Chloroflexota;c__Anaerolineae;o__Promineofilales;f__Promineofilaceae;g__JADJUV01;s__JADJUV01 sp016716885
AAW_0196	GCA_963852645	d__Bacteria;p__Actinobacteriota;c__Actinomycetia;o__Actinomycetales;f__Dermatophilaceae;g__JADJTI01;s__
AAW_0201	GCA_963853015	d__Bacteria;p__Bdellovibrionota;c__Bdellovibrionia;o__Bdellovibrionales;f__Bdellovibrionaceae;g__Ga0074137;s__
AAW_0215	GCA_963853205	d__Bacteria;p__Proteobacteria;c__Alphaproteobacteria;o__Micropepsales;f__Micropepsaceae;g__Rhizomicrobium;s__
AAW_0221	GCA_963852475	d__Bacteria;p__Proteobacteria;c__Gammaproteobacteria;o__Steroidobacterales;f__Steroidobacteraceae;g__FEN-1191;s__
AAW_0223	GCA_963852455	d__Bacteria;p__Proteobacteria;c__Gammaproteobacteria;o__Xanthomonadales;f__Ahniellaceae;g__JADKHK01;s__
AAW_0224	GCA_963853295	d__Bacteria;p__Actinobacteriota;c__Actinomycetia;o__Propionibacteriales;f__Propionibacteriaceae;g__Micropruina;s__
AAW_0228	GCA_963852525	d__Bacteria;p__Chloroflexota;c__Chloroflexia;o__Thermomicrobiales;f__CFX8;g__;s__
AAW_0229	GCA_963851725	d__Bacteria;p__Chloroflexota;c__Anaerolineae;o__Anaerolineales;f__EnvOPS12;g__OLB14;s__OLB14 sp016721315
AAW_0232	GCA_963853545	d__Bacteria;p__Bacteroidota;c__Kapabacteria;o__Kapabacteriales;f__Kapabacteriaceae;g__UBA10438;s__UBA10438 sp002426145
AAW_0234	GCA_963853535	d__Bacteria;p__Actinobacteriota;c__Acidimicrobiia;o__Acidimicrobiales;f__Ilumatobacteraceae;g__VFMC01;s__
AAW_0236	GCA_963853075	d__Bacteria;p__Proteobacteria;c__Gammaproteobacteria;o__Burkholderiales;f__Casimicrobiaceae;g__CAIWHR01;s__
AAW_0241	GCA_963853135	d__Bacteria;p__Acidobacteriota;c__Thermoanaerobaculia;o__UBA5704;f__UBA5704;g__JAGPDF01;s__
AAW_0244	GCA_963851915	d__Bacteria;p__Proteobacteria;c__Gammaproteobacteria;o__Burkholderiales;f__Nitrosomonadaceae;g__Nitrosomonas;s__
AAW_0246	GCA_963853125	d__Bacteria;p__Proteobacteria;c__Gammaproteobacteria;o__Burkholderiales;f__Burkholderiaceae;g__CAISIP01;s__
AAW_0253	GCA_963852015	d__Bacteria;p__Bacteroidota;c__Bacteroidia;o__AKYH767;f__UBA4408;g__CAIKXD01;s__
AAW_0255	GCA_963853065	d__Bacteria;p__Acidobacteriota;c__Vicinamibacteria;o__Vicinamibacterales;f__JAFNAJ01;g__JAEUQQ01;s__JAEUQQ01 sp016789685
AAW_0256	GCA_963852255	d__Bacteria;p__Proteobacteria;c__Gammaproteobacteria;o__Competibacterales;f__Competibacteraceae;g__Contendobacter;s__
AAW_0260	GCA_963853185	d__Bacteria;p__Bacteroidota;c__Bacteroidia;o__Chitinophagales;f__Saprospiraceae;g__OLB9;s__
AAW_0266	GCA_963853605	d__Bacteria;p__AABM5-125-24;c__RPQS01;o__RPQS01;f__RPQS01;g__JABWCQ01;s__JABWCQ01 sp016702305
AAW_0268	GCA_963852365	d__Bacteria;p__Proteobacteria;c__Alphaproteobacteria;o__Rhizobiales;f__Aestuariivirgaceae;g__Aestuariivirga;s__
AAW_0271	GCA_963852965	d__Bacteria;p__Myxococcota;c__WYAZ01;o__WYAZ01;f__WYAZ01;g__;s__
AAW_0274	GCA_963852695	d__Bacteria;p__Proteobacteria;c__Gammaproteobacteria;o__Burkholderiales;f__Casimicrobiaceae;g__Casimicrobium;s__
AAW_0279	GCA_963851705	d__Bacteria;p__Proteobacteria;c__Alphaproteobacteria;o__Rhodobacterales;f__Rhodobacteraceae;g__Tabrizicola;s__
AAW_0287	GCA_963853475	d__Bacteria;p__Planctomycetota;c__Planctomycetia;o__Pirellulales;f__Pirellulaceae;g__Aureliella;s__
AAW_0288	GCA_963853365	d__Bacteria;p__Chloroflexota;c__Anaerolineae;o__Promineofilales;f__Promineofilaceae;g__JADJUV01;s__JADJUV01 sp018004935
AAW_0289	GCA_963853235	d__Bacteria;p__Proteobacteria;c__Gammaproteobacteria;o__Burkholderiales;f__Rhodocyclaceae;g__Desulfobacillus;s__Desulfobacillus sp016703785
AAW_0297	GCA_963853575	d__Bacteria;p__Actinobacteriota;c__Thermoleophilia;o__Miltoncostaeales;f__;g__;s__
AAW_0299	GCA_963853575	d__Bacteria;p__Chloroflexota;c__Anaerolineae;o__Promineofilales;f__Promineofilaceae;g__Promineofilum;s__
AAW_0303	GCA_963852895	d__Bacteria;p__Myxococcota;c__UBA6777;o__UBA6777;f__UBA6777;g__;s__
AAW_0306	GCA_963852305	d__Bacteria;p__Proteobacteria;c__Alphaproteobacteria;o__UBA9219;f__RFNS01;g__JAGOHT01;s__
AAW_0307	GCA_963851795	d__Bacteria;p__Proteobacteria;c__Alphaproteobacteria;o__Rhizobiales;f__Phreatobacteraceae;g__Phreatobacter;s__
AAW_0314	GCA_963851965	d__Bacteria;p__Actinobacteriota;c__Acidimicrobiia;o__Acidimicrobiales;f__Ilumatobacteraceae;g__VFMC01;s__
AAW_0316	GCA_963851565	d__Bacteria;p__Bacteroidota;c__Ignavibacteria;o__SJA-28;f__B-1AR;g__JADJAH01;s__JADJAH01 sp016704345
AAW_0317	GCA_963851545	d__Bacteria;p__Bacteroidota;c__Bacteroidia;o__Flavobacteriales;f__PHOS-HE28;g__PHOS-HE28;s__PHOS-HE28 sp016705545
AAW_0318	GCA_963852345	d__Bacteria;p__Actinobacteriota;c__Actinomycetia;o__Actinomycetales;f__Dermatophilaceae;g__GCA-2748155;s__GCA-2748155 sp016710645
AAW_0322	GCA_963853445	d__Bacteria;p__Proteobacteria;c__Alphaproteobacteria;o__Micavibrionales;f__Micavibrionaceae;g__JAGNKE01;s__JAGNKE01 sp018000295
AAW_0325	GCA_963852815	d__Bacteria;p__Proteobacteria;c__Gammaproteobacteria;o__Xanthomonadales;f__SZUA-5;g__JADKFD01;s__
AAW_0332	GCA_963853145	d__Bacteria;p__Planctomycetota;c__Planctomycetia;o__Pirellulales;f__Pirellulaceae;g__Aureliella;s__
AAW_0346	GCA_963851735	d__Bacteria;p__Bacteroidota;c__Bacteroidia;o__AKYH767;f__UBA4408;g__UBA4408;s__
AAW_0356	GCA_963851845	d__Bacteria;p__Proteobacteria;c__Gammaproteobacteria;o__Burkholderiales;f__Burkholderiaceae;g__Rubrivivax;s__
AAW_0358	GCA_963851605	d__Bacteria;p__Chloroflexota;c__Anaerolineae;o__Anaerolineales;f__UBA4823;g__DSTM01;s__
AAW_0359	GCA_963851885	d__Bacteria;p__Actinobacteriota;c__Acidimicrobiia;o__Acidimicrobiales;f__Microtrichaceae;g__UBA11034;s__UBA11034 sp003514205
AAW_0360	GCA_963852265	d__Bacteria;p__Chloroflexota;c__Anaerolineae;o__SSC4;f__SSC4;g__JADJYJ01;s__
AAW_0361	GCA_963851515	d__Bacteria;p__Bacteroidota;c__Bacteroidia;o__Cytophagales;f__Spirosomaceae;g__Runella;s__
AAW_0363	GCA_963851615	d__Bacteria;p__Bacteroidota;c__Bacteroidia;o__AKYH767-A;f__OLB10;g__CAINEC01;s__CAINEC01 sp017995075
AAW_0366	GCA_963852355	d__Bacteria;p__Proteobacteria;c__Gammaproteobacteria;o__Steroidobacterales;f__Steroidobacteraceae;g__ZC4RG30;s__ZC4RG30 sp016720075
AAW_0367	GCA_963852005	d__Bacteria;p__Actinobacteriota;c__Acidimicrobiia;o__Acidimicrobiales;f__Microtrichaceae;g__UBA11034;s__
AAW_0373	GCA_963853245	d__Bacteria;p__Bacteroidota;c__Bacteroidia;o__Chitinophagales;f__Saprospiraceae;g__JADJPL01;s__JADJPL01 sp016713275
AAW_0375	GCA_963852115	d__Bacteria;p__Proteobacteria;c__Gammaproteobacteria;o__Pseudomonadales;f__Cellvibrionaceae;g__;s__
AAW_0376	GCA_963853615	d__Bacteria;p__Campylobacterota;c__Campylobacteria;o__Campylobacterales;f__Arcobacteraceae;g__Aliarcobacter;s__Aliarcobacter sp017996075
AAW_0382	GCA_963852775	d__Bacteria;p__Proteobacteria;c__Gammaproteobacteria;o__Xanthomonadales;f__Rhodanobacteraceae;g__Dokdonella;s__Dokdonella sp016707485
AAW_0385	GCA_963852745	d__Bacteria;p__Bdellovibrionota;c__Bdellovibrionia;o__Bdellovibrionales;f__Bdellovibrionaceae;g__Ga0074137;s__
AAW_0390	GCA_963852985	d__Bacteria;p__Chloroflexota;c__Anaerolineae;o__Promineofilales;f__Promineofilaceae;g__Promineofilum;s__
AAW_0392	GCA_963853585	d__Bacteria;p__Hydrogenedentota;c__Hydrogenedentia;o__Hydrogenedentiales;f__SLHB01;g__JABWCD01;s__
AAW_0393	GCA_963852135	d__Bacteria;p__Proteobacteria;c__Gammaproteobacteria;o__Burkholderiales;f__Rhodocyclaceae;g__;s__
AAW_0395	GCA_963852195	d__Bacteria;p__Proteobacteria;c__Alphaproteobacteria;o__Rhizobiales;f__Rhizobiaceae;g__Mesorhizobium_A;s__
AAW_0399	GCA_963853255	d__Bacteria;p__Bacteroidota;c__Bacteroidia;o__Bacteroidales;f__Prolixibacteraceae;g__Draconibacterium;s__Draconibacterium sp016705335
AAW_0400	GCA_963851645	d__Bacteria;p__Actinobacteriota;c__Actinomycetia;o__Nanopelagicales;f__UBA10799;g__JADKAV01;s__JADKAV01 sp016703125
AAW_0407	GCA_963853115	d__Bacteria;p__Proteobacteria;c__Alphaproteobacteria;o__Rhodobacterales;f__Rhodobacteraceae;g__Albidovulum;s__
AAW_0408	GCA_963851575	d__Bacteria;p__Myxococcota;c__Polyangia;o__Polyangiales;f__Ga0077539;g__JAEUKH01;s__
AAW_0409	GCA_963853525	d__Bacteria;p__Actinobacteriota;c__Actinomycetia;o__Actinomycetales;f__Dermatophilaceae;g__;s__
AAW_0410	GCA_963852185	d__Bacteria;p__Bacteroidota;c__Bacteroidia;o__Chitinophagales;f__Saprospiraceae;g__M3007;s__M3007 sp016711435
AAW_0411	GCA_963851585	d__Bacteria;p__Bacteroidota;c__Bacteroidia;o__Chitinophagales;f__Chitinophagaceae;g__JJ008;s__
AAW_0416	GCA_963851585	d__Bacteria;p__Actinobacteriota;c__Actinomycetia;o__Propionibacteriales;f__Propionibacteriaceae;g__;s__
AAW_0419	GCA_963851895	d__Bacteria;p__Acidobacteriota;c__Vicinamibacteria;o__Vicinamibacterales;f__UBA2999;g__CADEFD01;s__
AAW_0420	GCA_963852235	d__Bacteria;p__Myxococcota;c__UBA9042;o__PHBI01;f__PHBI01;g__WYBB01;s__
AAW_0421	GCA_963853595	d__Bacteria;p__Proteobacteria;c__Alphaproteobacteria;o__Rhodobacterales;f__Rhodobacteraceae;g__Pararhodobacter;s__
AAW_0422	GCA_963853005	d__Bacteria;p__Bacteroidota;c__Bacteroidia;o__Chitinophagales;f__Chitinophagaceae;g__UBA1930;s__UBA1930 sp018061385
AAW_0423	GCA_963852165	d__Bacteria;p__Proteobacteria;c__Gammaproteobacteria;o__Competibacterales;f__Competibacteraceae;g__Competibacter_A;s__Competibacter_A denitrificans
AAW_0430	GCA_963853335	d__Bacteria;p__Proteobacteria;c__Gammaproteobacteria;o__Burkholderiales;f__Burkholderiaceae;g__Rubrivivax;s__Rubrivivax sp016704535
AAW_0436	GCA_963852145	d__Bacteria;p__Actinobacteriota;c__Actinomycetia;o__Actinomycetales;f__Dermatophilaceae;g__Tetrasphaera_A;s__
AAW_0452	GCA_963852995	d__Bacteria;p__Planctomycetota;c__Planctomycetia;o__Planctomycetales;f__Planctomycetaceae;g__SXXK01;s__
AAW_0453	GCA_963851765	d__Bacteria;p__Bacteroidota;c__Bacteroidia;o__Flavobacteriales;f__PHOS-HE28;g__PHOS-HE28;s__PHOS-HE28 sp016703005
AAW_0454	GCA_963852955	d__Bacteria;p__Actinobacteriota;c__Actinomycetia;o__Propionibacteriales;f__Propionibacteriaceae;g__Propionicimonas;s__Propionicimonas sp016717345
AAW_0463	GCA_963852055	d__Bacteria;p__Bacteroidota;c__Bacteroidia;o__Chitinophagales;f__Saprospiraceae;g__JABWBR01;s__JABWBR01 sp016715405
AAW_0464	GCA_963853435	d__Bacteria;p__Bacteroidota;c__Bacteroidia;o__Chitinophagales;f__Saprospiraceae;g__JADJVK01;s__
AAW_0465	GCA_963853395	d__Bacteria;p__Actinobacteriota;c__Acidimicrobiia;o__Acidimicrobiales;f__Microtrichaceae;g__JADJBW01;s__JADJBW01 sp016703525
AAW_0466	GCA_963852705	d__Bacteria;p__Proteobacteria;c__Gammaproteobacteria;o__Competibacterales;f__Competibacteraceae;g__Contendobacter;s__
AAW_0470	GCA_963853215	d__Bacteria;p__Proteobacteria;c__Alphaproteobacteria;o__Rhizobiales;f__Hyphomicrobiaceae;g__JABFRJ01;s__
AAW_0473	GCA_963852935	d__Bacteria;p__Actinobacteriota;c__Actinomycetia;o__Propionibacteriales;f__Nocardioidaceae;g__Nocardioides;s__
AAW_0478	GCA_963851475	d__Bacteria;p__Chloroflexota;c__Dehalococcoidia;o__Tepidiformales;f__Tepidiformaceae;g__FeB-14;s__
AAW_0479	GCA_963853055	d__Bacteria;p__Chloroflexota;c__Chloroflexia;o__Chloroflexales;f__Roseiflexaceae;g__;s__
AAW_0482	GCA_963853175	d__Bacteria;p__Bacteroidota;c__Bacteroidia;o__Flavobacteriales;f__PHOS-HE28;g__PHOS-HE28;s__PHOS-HE28 sp016703105
AAW_0485	GCA_963853155	d__Bacteria;p__Myxococcota;c__Polyangia;o__;f__;g__;s__
AAW_0490	GCA_963853225	d__Bacteria;p__Chloroflexota;c__Anaerolineae;o__Anaerolineales;f__EnvOPS12;g__OLB14;s__OLB14 sp017985935
AAW_0495	GCA_963851995	d__Bacteria;p__Chloroflexota;c__Chloroflexia;o__Thermomicrobiales;f__CADCWN01;g__CADCWN01;s__
AAW_0498	GCA_963853635	d__Bacteria;p__Proteobacteria;c__Gammaproteobacteria;o__Pseudomonadales;f__Cellvibrionaceae;g__Cellvibrio;s__
AAW_0499	GCA_963852885	d__Bacteria;p__Bacteroidota;c__Bacteroidia;o__Chitinophagales;f__Chitinophagaceae;g__OLB11;s__OLB11 sp016715505
AAW_0504	GCA_963851655	d__Bacteria;p__Coprothermobacterota;c__Coprothermobacteria;o__Coprothermobacterales;f__Coprothermobacteraceae;g__Coprothermobacter;s__Coprothermobacter proteolyticus
AAW_0505	GCA_963852855	d__Bacteria;p__Proteobacteria;c__Gammaproteobacteria;o__Xanthomonadales;f__SZUA-5;g__JADKFD01;s__
AAW_0506	GCA_963852755	d__Bacteria;p__Actinobacteriota;c__Actinomycetia;o__Actinomycetales;f__Dermatophilaceae;g__GCA-2748155;s__
AAW_0507	GCA_963851555	d__Bacteria;p__Proteobacteria;c__Alphaproteobacteria;o__Rhizobiales;f__Xanthobacteraceae;g__;s__
AAW_0512	GCA_963851865	d__Bacteria;p__Actinobacteriota;c__Actinomycetia;o__Actinomycetales;f__Dermatophilaceae;g__;s__
AAW_0517	GCA_963852105	d__Bacteria;p__Proteobacteria;c__Gammaproteobacteria;o__Burkholderiales;f__Burkholderiaceae;g__JAABRC01;s__JAABRC01 sp011391115
AAW_0527	GCA_963852315	d__Bacteria;p__Proteobacteria;c__Alphaproteobacteria;o__Sphingomonadales;f__Sphingomonadaceae;g__Sphingopyxis;s__Sphingopyxis sp016704835
AAW_0528	GCA_963851855	d__Bacteria;p__Bacteroidota;c__Bacteroidia;o__Flavobacteriales;f__PHOS-HE28;g__PHOS-HE28;s__PHOS-HE28 sp016718655
AAW_0538	GCA_963853165	d__Bacteria;p__Acidobacteriota;c__Vicinamibacteria;o__Vicinamibacterales;f__SCN-69-37;g__SCN-69-37;s__
AAW_0540	GCA_963852205	d__Bacteria;p__Actinobacteriota;c__Acidimicrobiia;o__Acidimicrobiales;f__Ilumatobacteraceae;g__UBA668;s__UBA668 sp002299395
Hade_18-Q3-R52-61_BAT3C.141	GCA_016712225.1	d__Bacteria;p__Bacteroidota;c__Bacteroidia;o__Chitinophagales;f__Saprospiraceae;g__UBA3362;s__UBA3362 sp016712225
Hade_18-Q3-R52-61_BAT3C.248	GCA_016712145.1	d__Bacteria;p__Bacteroidota;c__Bacteroidia;o__Chitinophagales;f__Saprospiraceae;g__UBA3362;s__UBA3362 sp016712145
Hade_18-Q3-R52-61_BAT3C.352	GCA_016712175.1	d__Bacteria;p__Actinobacteriota;c__Thermoleophilia;o__Solirubrobacterales;f__70-9;g__67-14;s__67-14 sp016712175
Hade_18-Q3-R52-61_BATAC.14	GCA_016712055.1	d__Bacteria;p__Proteobacteria;c__Gammaproteobacteria;o__Pseudomonadales;f__UBA7239;g__UBA7239;s__UBA7239 sp002333095
Hade_18-Q3-R52-61_BATAC.180	GCA_016712035.1	d__Bacteria;p__Bacteroidota;c__Bacteroidia;o__Cytophagales;f__Cyclobacteriaceae;g__ELB16-189;s__ELB16-189 sp016712035
Hade_18-Q3-R52-61_BATAC.200	GCA_016712105.1	d__Bacteria;p__Proteobacteria;c__Gammaproteobacteria;o__Xanthomonadales;f__Ahniellaceae;g__Ahniella;s__Ahniella sp016712105
Hade_18-Q3-R52-61_BATAC.229	GCA_016712045.1	d__Bacteria;p__Acidobacteriota;c__Blastocatellia;o__Pyrinomonadales;f__Pyrinomonadaceae;g__OLB17;s__OLB17 sp016712045
Hade_18-Q3-R52-61_BATAC.255	GCA_016712025.1	d__Bacteria;p__Bacteroidota;c__Bacteroidia;o__Flavobacteriales;f__PHOS-HE28;g__PHOS-HE28;s__PHOS-HE28 sp016712025
Hade_18-Q3-R52-61_BATAC.316	GCA_016711925.1	d__Bacteria;p__Proteobacteria;c__Gammaproteobacteria;o__Burkholderiales;f__Rhodocyclaceae;g__JAEUNL01;s__JAEUNL01 sp016711925
Hade_18-Q3-R52-61_BATAC.452	GCA_016711875.1	d__Bacteria;p__Proteobacteria;c__Gammaproteobacteria;o__Burkholderiales;f__Usitatibacteraceae;g__FEB-7;s__FEB-7 sp016711875
Hade_18-Q3-R52-61_BATAC.692	GCA_016711825.1	d__Bacteria;p__Bacteroidota;c__Bacteroidia;o__Chitinophagales;f__Chitinophagaceae;g__OLB11;s__OLB11 sp016711825
Hade_18-Q3-R52-61_BATAC.713	GCA_016711805.1	d__Bacteria;p__Bacteroidota;c__Bacteroidia;o__AKYH767;f__B-17BO;g__UBA4416;s__UBA4416 sp016711805
Hade_18-Q3-R52-61_MAXAC.021	GCA_016711705.1	d__Bacteria;p__Bacteroidota;c__Bacteroidia;o__Chitinophagales;f__Saprospiraceae;g__OLB8;s__OLB8 sp016711705
Hade_18-Q3-R52-61_MAXAC.056	GCA_016711625.1	d__Bacteria;p__Proteobacteria;c__Alphaproteobacteria;o__Sphingomonadales;f__Sphingomonadaceae;g__Sphingorhabdus_B;s__Sphingorhabdus_B sp016721875
Hade_18-Q3-R52-61_MAXAC.079	GCA_016711605.1	d__Bacteria;p__Bacteroidota;c__Bacteroidia;o__Chitinophagales;f__JADIYW01;g__JADJSS01;s__JADJSS01 sp016711605
Hade_18-Q3-R52-61_MAXAC.102	GCA_016711505.1	d__Bacteria;p__Bacteroidota;c__Bacteroidia;o__AKYH767-A;f__2013-40CM-41-45;g__JADKIH01;s__JADKIH01 sp016711505
Hade_18-Q3-R52-61_MAXAC.192	GCA_016711485.1	d__Bacteria;p__Spirochaetota;c__Leptospirae;o__Leptospirales;f__Leptospiraceae;g__UBA2033;s__UBA2033 sp016711485
Hade_18-Q3-R52-61_MAXAC.236_sub	GCA_016711405.1	d__Bacteria;p__Chloroflexota;c__Anaerolineae;o__Promineofilales;f__Promineofilaceae;g__JADJSZ01;s__JADJSZ01 sp016711405
Hade_18-Q3-R52-61_MAXAC.360	GCA_016711345.1	d__Bacteria;p__Acidobacteriota;c__Blastocatellia;o__Pyrinomonadales;f__Pyrinomonadaceae;g__OLB17;s__OLB17 sp016711345
Hade_18-Q3-R52-61_MAXAC.389	GCA_016711295.1	d__Bacteria;p__Bacteroidota;c__Bacteroidia;o__Chitinophagales;f__UBA2359;g__JADJTE01;s__JADJTE01 sp016711295
Hade_18-Q3-R52-61_MAXAC.390	GCA_016711335.1	d__Bacteria;p__Proteobacteria;c__Gammaproteobacteria;o__Thiotrichales;f__Thiotrichaceae;g__Thiofilum;s__Thiofilum sp016711335
Hirt_18-Q3-R61-65_BAT3C.134	GCA_016711285.1	d__Bacteria;p__Bacteroidota;c__Bacteroidia;o__Chitinophagales;f__UBA2359;g__JADJTG01;s__JADJTG01 sp016711285
Hirt_18-Q3-R61-65_BAT3C.167	GCA_016711325.1	d__Bacteria;p__Actinobacteriota;c__Actinomycetia;o__Propionibacteriales;f__Propionibacteriaceae;g__Brevilactibacter;s__Brevilactibacter sp016711325
Hirt_18-Q3-R61-65_BAT3C.202	GCA_016711265.1	d__Bacteria;p__Actinobacteriota;c__Actinomycetia;o__Actinomycetales;f__Dermatophilaceae;g__JADJTI01;s__JADJTI01 sp016711265
Hirt_18-Q3-R61-65_BAT3C.235	GCA_016711225.1	d__Bacteria;p__Verrucomicrobiota;c__Verrucomicrobiae;o__Opitutales;f__Opitutaceae;g__CAJCBL01;s__CAJCBL01 sp016711225
Hirt_18-Q3-R61-65_BAT3C.274	GCA_016711215.1	d__Bacteria;p__Myxococcota;c__Polyangia;o__GCA-2747355;f__GCA-2747355;g__JADJTL01;s__JADJTL01 sp016711215
Hirt_18-Q3-R61-65_BAT3C.279	GCA_016711205.1	d__Bacteria;p__Actinobacteriota;c__Actinomycetia;o__Propionibacteriales;f__Propionibacteriaceae;g__Micropruina;s__Micropruina sp016711205
Hirt_18-Q3-R61-65_BAT3C.320	GCA_016711105.1	d__Bacteria;p__Actinobacteriota;c__Actinomycetia;o__Propionibacteriales;f__Propionibacteriaceae;g__Micropruina;s__Micropruina sp016711105
Hirt_18-Q3-R61-65_BAT3C.362_fly	GCA_016699895.1	d__Bacteria;p__Patescibacteria;c__Saccharimonadia;o__Saccharimonadales;f__Nanoperiomorbaceae;g__GCA-016699895;s__GCA-016699895 sp016699895
Hirt_18-Q3-R61-65_BAT3C.386	GCA_016711095.1	d__Bacteria;p__Actinobacteriota;c__Actinomycetia;o__Actinomycetales;f__Dermatophilaceae;g__GCA-2748155;s__GCA-2748155 sp016711095
Hirt_18-Q3-R61-65_BAT3C.449	GCA_016711125.1	d__Bacteria;p__Bacteroidota;c__Bacteroidia;o__Chitinophagales;f__Saprospiraceae;g__JABDMH01;s__JABDMH01 sp016711125
Hirt_18-Q3-R61-65_BAT3C.487	GCA_016711085.1	d__Bacteria;p__Proteobacteria;c__Alphaproteobacteria;o__Rhizobiales;f__Rhizobiaceae;g__JADJTR01;s__JADJTR01 sp016711085
Hirt_18-Q3-R61-65_BAT3C.578	GCA_016711045.1	d__Bacteria;p__Bacteroidota;c__Bacteroidia;o__Chitinophagales;f__Saprospiraceae;g__JADJTT01;s__JADJTT01 sp016711045
Hirt_18-Q3-R61-65_BATAC.101	GCA_016710995.1	d__Bacteria;p__Proteobacteria;c__Gammaproteobacteria;o__Competibacterales;f__Competibacteraceae;g__Competibacter_A;s__Competibacter_A sp002433805
Hirt_18-Q3-R61-65_BATAC.102	GCA_016710965.1	d__Bacteria;p__Bacteroidota;c__Bacteroidia;o__Flavobacteriales;f__PHOS-HE28;g__PHOS-HE28;s__PHOS-HE28 sp016710965
Hirt_18-Q3-R61-65_BATAC.172	GCA_016710985.1	d__Bacteria;p__Bacteroidota;c__Ignavibacteria;o__SJA-28;f__B-1AR;g__JAGPCH01;s__JAGPCH01 sp016710985
Hirt_18-Q3-R61-65_BATAC.207	GCA_016710935.1	d__Bacteria;p__Bacteroidota;c__Bacteroidia;o__Chitinophagales;f__Chitinophagaceae;g__Ferruginibacter;s__Ferruginibacter sp016710935
Hirt_18-Q3-R61-65_BATAC.395	GCA_016710885.1	d__Bacteria;p__Proteobacteria;c__Gammaproteobacteria;o__Burkholderiales;f__Rhodocyclaceae;g__Azospira_A;s__Azospira_A sp016710885
Hirt_18-Q3-R61-65_BATAC.427	GCA_016710785.1	d__Bacteria;p__Chloroflexota;c__Anaerolineae;o__UCB3;f__UCB3;g__JADJUE01;s__JADJUE01 sp016710785
Hirt_18-Q3-R61-65_BATAC.430	GCA_016717005.1	d__Bacteria;p__Myxococcota;c__Polyangia;o__Haliangiales;f__Haliangiaceae;g__UBA2376;s__UBA2376 sp016717005
Hirt_18-Q3-R61-65_BATAC.551	GCA_016699935.1	d__Bacteria;p__Patescibacteria;c__Saccharimonadia;o__Saccharimonadales;f__UBA4665;g__GCA-2746885;s__GCA-2746885 sp016699935
Hirt_18-Q3-R61-65_BATAC.98_uni	GCA_016716965.1	d__Bacteria;p__Proteobacteria;c__Gammaproteobacteria;o__Burkholderiales;f__Rhodocyclaceae;g__Sulfuritalea;s__Sulfuritalea sp016716965
Hirt_18-Q3-R61-65_MAXAC.059	GCA_016716905.1	d__Bacteria;p__Acidobacteriota;c__Vicinamibacteria;o__Vicinamibacterales;f__SCN-69-37;g__SYFT01;s__SYFT01 sp016716905
Hirt_18-Q3-R61-65_MAXAC.091	GCA_016716835.1	d__Bacteria;p__Myxococcota;c__Polyangia;o__Haliangiales;f__Haliangiaceae;g__JADJUW01;s__JADJUW01 sp016716835
Hirt_18-Q3-R61-65_MAXAC.229	GCA_016716765.1	d__Bacteria;p__Bdellovibrionota;c__Bdellovibrionia;o__Bdellovibrionales;f__UBA6776;g__JADJVA01;s__JADJVA01 sp016716765
Hirt_18-Q3-R61-65_MAXAC.305	GCA_016710745.1	d__Bacteria;p__Bacteroidota;c__Bacteroidia;o__Chitinophagales;f__Chitinophagaceae;g__Ferruginibacter;s__Ferruginibacter sp016710745
Hirt_18-Q3-R61-65_MAXAC.324_sub	GCA_016699955.1	d__Bacteria;p__Patescibacteria;c__Saccharimonadia;o__Saccharimonadales;f__UBA4665;g__GCA-2746885;s__GCA-2746885 sp016699955
Hirt_18-Q3-R61-65_MAXAC.330_cln	GCA_016710685.1	d__Bacteria;p__Bacteroidota;c__Bacteroidia;o__Flavobacteriales;f__PHOS-HE28;g__PHOS-HE28;s__PHOS-HE28 sp016710685
Hirt_18-Q3-R61-65_MAXAC.366	GCA_016699975.1	d__Bacteria;p__Patescibacteria;c__Paceibacteria;o__Moranbacterales;f__UBA1568;g__GCA-016699975;s__GCA-016699975 sp016699975
Hirt_18-Q3-R61-65_MAXAC.378_cln	GCA_016710835.1	d__Bacteria;p__Bacteroidota;c__Bacteroidia;o__Chitinophagales;f__Saprospiraceae;g__OLB9;s__OLB9 sp016715245
Hjor_18-Q3-R7-51_BAT3C.155	GCA_016716745.1	d__Bacteria;p__Proteobacteria;c__Alphaproteobacteria;o__Rhizobiales;f__Beijerinckiaceae;g__GCA-013693735;s__GCA-013693735 sp016716745
Hjor_18-Q3-R7-51_BAT3C.167	GCA_016716715.1	d__Bacteria;p__Acidobacteriota;c__Thermoanaerobaculia;o__UBA5066;f__UBA5066;g__Fen-183;s__Fen-183 sp016716715
Hjor_18-Q3-R7-51_BAT3C.239	GCA_016716705.1	d__Bacteria;p__Acidobacteriota;c__Thermoanaerobaculia;o__UBA5066;f__UBA5066;g__UBA5066;s__UBA5066 sp016716705
Hjor_18-Q3-R7-51_BAT3C.262	GCA_016716675.1	d__Bacteria;p__Proteobacteria;c__Alphaproteobacteria;o__Rhizobiales;f__Hyphomicrobiaceae;g__Hyphomicrobium;s__Hyphomicrobium sp016716675
Hjor_18-Q3-R7-51_BAT3C.56	GCA_016716665.1	d__Bacteria;p__Bacteroidota;c__Bacteroidia;o__Chitinophagales;f__Saprospiraceae;g__JADKGY01;s__JADKGY01 sp016716665
Hjor_18-Q3-R7-51_BAT3C.94	GCA_016716625.1	d__Bacteria;p__Actinobacteriota;c__Actinomycetia;o__Actinomycetales;f__Dermatophilaceae;g__JADJVJ01;s__JADJVJ01 sp016716625
Hjor_18-Q3-R7-51_BATAC.116	GCA_016710625.1	d__Bacteria;p__Bacteroidota;c__Bacteroidia;o__Chitinophagales;f__Saprospiraceae;g__JADJVK01;s__JADJVK01 sp016710625
Hjor_18-Q3-R7-51_BATAC.136	GCA_016710635.1	d__Bacteria;p__Acidobacteriota;c__Holophagae;o__Holophagales;f__Holophagaceae;g__JADJVL01;s__JADJVL01 sp016710635
Hjor_18-Q3-R7-51_BATAC.166	GCA_016710595.1	d__Bacteria;p__Bacteroidota;c__Bacteroidia;o__Chitinophagales;f__Chitinophagaceae;g__Ferruginibacter;s__Ferruginibacter sp016710595
Hjor_18-Q3-R7-51_BATAC.198	GCA_016710585.1	d__Bacteria;p__Bacteroidota;c__Bacteroidia;o__Chitinophagales;f__Saprospiraceae;g__UBA3362;s__UBA3362 sp016710585
Hjor_18-Q3-R7-51_BATAC.292	GCA_016710525.1	d__Bacteria;p__Proteobacteria;c__Gammaproteobacteria;o__Burkholderiales;f__Burkholderiaceae;g__CAIZPE01;s__CAIZPE01 sp016710525
Hjor_18-Q3-R7-51_BATAC.2	GCA_016710535.1	d__Bacteria;p__Proteobacteria;c__Gammaproteobacteria;o__Competibacterales;f__Competibacteraceae;g__Contendobacter;s__Contendobacter odensis_A
Hjor_18-Q3-R7-51_MAXAC.006	GCA_016710465.1	d__Bacteria;p__Proteobacteria;c__Gammaproteobacteria;o__Burkholderiales;f__Rhodocyclaceae;g__Sulfuritalea;s__Sulfuritalea sp016710465
Hjor_18-Q3-R7-51_MAXAC.078	GCA_016710435.1	d__Bacteria;p__Proteobacteria;c__Alphaproteobacteria;o__Rhizobiales;f__Aestuariivirgaceae;g__Aestuariivirga;s__Aestuariivirga sp016710435
Hjor_18-Q3-R7-51_MAXAC.079_sub	GCA_016710365.1	d__Bacteria;p__Chloroflexota;c__Anaerolineae;o__Caldilineales;f__Caldilineaceae;g__Caldilinea;s__Caldilinea sp016710365
Hjor_18-Q3-R7-51_MAXAC.088	GCA_016710385.1	d__Bacteria;p__Actinobacteriota;c__Actinomycetia;o__Actinomycetales;f__Dermatophilaceae;g__GCA-2748155;s__GCA-2748155 sp016710385
Hjor_18-Q3-R7-51_MAXAC.102_uni	GCA_016700015.1	d__Bacteria;p__Patescibacteria;c__Saccharimonadia;o__Saccharimonadales;f__Saccharimonadaceae;g__Saccharimonas;s__Saccharimonas sp016700015
Hjor_18-Q3-R7-51_MAXAC.115	GCA_016716635.1	d__Bacteria;p__Actinobacteriota;c__Actinomycetia;o__Propionibacteriales;f__Propionibacteriaceae;g__JADJVZ01;s__JADJVZ01 sp016716635
Kalu_18-Q3-R12-55_BAT3C.130	GCA_016716605.1	d__Bacteria;p__Bacteroidota;c__Bacteroidia;o__Flavobacteriales;f__PHOS-HE28;g__PHOS-HE28;s__PHOS-HE28 sp016716605
Kalu_18-Q3-R12-55_BAT3C.140	GCA_016716585.1	d__Bacteria;p__Planctomycetota;c__Phycisphaerae;o__UBA1845;f__Fen-1342;g__CAADGM01;s__CAADGM01 sp900696535
Kalu_18-Q3-R12-55_BAT3C.173	GCA_016716565.1	d__Bacteria;p__Bacteroidota;c__Ignavibacteria;o__Ignavibacteriales;f__Ignavibacteriaceae;g__IGN2;s__IGN2 sp016716565
Kalu_18-Q3-R12-55_BAT3C.181	GCA_016716535.1	d__Bacteria;p__Proteobacteria;c__Gammaproteobacteria;o__Burkholderiales;f__Burkholderiaceae;g__Rubrivivax;s__Rubrivivax sp016716535
Kalu_18-Q3-R12-55_BAT3C.186	GCA_016716525.1	d__Bacteria;p__Chloroflexota;c__Anaerolineae;o__Aggregatilineales;f__A4b;g__OLB13;s__OLB13 sp016716525
Kalu_18-Q3-R12-55_BAT3C.197	GCA_016716475.1	d__Bacteria;p__Planctomycetota;c__Phycisphaerae;o__UBA1845;f__Fen-1342;g__JADJWG01;s__JADJWG01 sp016716475
Kalu_18-Q3-R12-55_BAT3C.19	GCA_016716505.1	d__Bacteria;p__Verrucomicrobiota;c__Verrucomicrobiae;o__Pedosphaerales;f__J093;g__JADJWF01;s__JADJWF01 sp016716505
Kalu_18-Q3-R12-55_BAT3C.208	GCA_016716465.1	d__Bacteria;p__Proteobacteria;c__Gammaproteobacteria;o__JADJWH01;f__JADJWH01;g__JADJWH01;s__JADJWH01 sp016716465
Kalu_18-Q3-R12-55_BAT3C.226	GCA_016716435.1	d__Bacteria;p__Acidobacteriota;c__Blastocatellia;o__Pyrinomonadales;f__Pyrinomonadaceae;g__OLB17;s__OLB17 sp016716435
Kalu_18-Q3-R12-55_BAT3C.229	GCA_016716425.1	d__Bacteria;p__Proteobacteria;c__Gammaproteobacteria;o__Burkholderiales;f__Casimicrobiaceae;g__VBCG01;s__VBCG01 sp016716425
Kalu_18-Q3-R12-55_BAT3C.239	GCA_016716405.1	d__Bacteria;p__Cyanobacteria;c__Vampirovibrionia;o__Obscuribacterales;f__Obscuribacteraceae;g__JADJWK01;s__JADJWK01 sp016716405
Kalu_18-Q3-R12-55_BAT3C.261	GCA_016716385.1	d__Bacteria;p__Acidobacteriota;c__Acidobacteriae;o__Bryobacterales;f__Bryobacteraceae;g__JADJWL01;s__JADJWL01 sp016716385
Kalu_18-Q3-R12-55_BAT3C.268	GCA_016716365.1	d__Bacteria;p__Acidobacteriota;c__Blastocatellia;o__Pyrinomonadales;f__Pyrinomonadaceae;g__OLB17;s__OLB17 sp016716365
Kalu_18-Q3-R12-55_BAT3C.288	GCA_016716335.1	d__Bacteria;p__Bacteroidota;c__Bacteroidia;o__Chitinophagales;f__Saprospiraceae;g__OLB9;s__OLB9 sp016716335
Kalu_18-Q3-R12-55_BAT3C.2_fly	GCA_016699995.1	d__Bacteria;p__Patescibacteria;c__Doudnabacteria;o__UBA920;f__UBA920;g__UBA920;s__UBA920 sp016699995
Kalu_18-Q3-R12-55_BAT3C.337	GCA_016716325.1	d__Bacteria;p__Proteobacteria;c__Gammaproteobacteria;o__Burkholderiales;f__Gallionellaceae;g__Gallionella;s__Gallionella sp016716325
Kalu_18-Q3-R12-55_BAT3C.355	GCA_016716305.1	d__Bacteria;p__Acidobacteriota;c__Blastocatellia;o__Pyrinomonadales;f__Pyrinomonadaceae;g__OLB17;s__OLB17 sp002333435
Kalu_18-Q3-R12-55_BAT3C.357	GCA_016716265.1	d__Bacteria;p__Planctomycetota;c__UBA1135;o__UBA2386;f__UBA2386;g__JADJWQ01;s__JADJWQ01 sp016716265
Kalu_18-Q3-R12-55_BAT3C.359	GCA_016716275.1	d__Bacteria;p__Proteobacteria;c__Gammaproteobacteria;o__Burkholderiales;f__Burkholderiaceae;g__JADJWR01;s__JADJWR01 sp016716275
Kalu_18-Q3-R12-55_BAT3C.361	GCA_016716235.1	d__Bacteria;p__Chloroflexota;c__Anaerolineae;o__Anaerolineales;f__EnvOPS12;g__UBA12294;s__UBA12294 sp016716235
Kalu_18-Q3-R12-55_BAT3C.58	GCA_016716225.1	d__Bacteria;p__Bacteroidota;c__Ignavibacteria;o__Ignavibacteriales;f__Melioribacteraceae;g__GCA-2746605;s__GCA-2746605 sp016716225
Kalu_18-Q3-R12-55_BAT3C.68	GCA_016716165.1	d__Bacteria;p__Planctomycetota;c__Phycisphaerae;o__Phycisphaerales;f__UBA1924;g__JABWBB01;s__JABWBB01 sp013360675
Kalu_18-Q3-R12-55_BAT3C.8	GCA_016716185.1	d__Bacteria;p__Bacteroidota;c__Bacteroidia;o__Chitinophagales;f__Saprospiraceae;g__UBA3362;s__UBA3362 sp016716185
Kalu_18-Q3-R12-55_BATAC.116	GCA_016716175.1	d__Bacteria;p__Myxococcota;c__Polyangia;o__Polyangiales;f__Polyangiaceae;g__JADJKB01;s__JADJKB01 sp015075635
Kalu_18-Q3-R12-55_BATAC.22	GCA_016716135.1	d__Bacteria;p__Bacteroidota;c__Bacteroidia;o__Chitinophagales;f__Saprospiraceae;g__M3007;s__M3007 sp016716135
Kalu_18-Q3-R12-55_BATAC.288	GCA_016716085.1	d__Bacteria;p__Proteobacteria;c__Gammaproteobacteria;o__Pseudomonadales;f__Oleiphilaceae;g__JADJWY01;s__JADJWY01 sp016716085
Kalu_18-Q3-R12-55_BATAC.336	GCA_016716125.1	d__Bacteria;p__Bacteroidota;c__Ignavibacteria;o__SJA-28;f__B-1AR;g__UBA2330;s__UBA2330 sp016716125
Kalu_18-Q3-R12-55_BATAC.47	GCA_016716065.1	d__Bacteria;p__Chloroflexota;c__Anaerolineae;o__Promineofilales;f__Promineofilaceae;g__JADJXA01;s__JADJXA01 sp016716065
Kalu_18-Q3-R12-55_MAXAC.032	GCA_016715985.1	d__Bacteria;p__Bacteroidota;c__Bacteroidia;o__Chitinophagales;f__Saprospiraceae;g__OLB9;s__OLB9 sp016715985
Kalu_18-Q3-R12-55_MAXAC.049_cln	GCA_016700055.1	d__Bacteria;p__Actinobacteriota;c__Acidimicrobiia;o__Acidimicrobiales;f__Ilumatobacteraceae;g__Kalu-18;s__Kalu-18 sp016700055
Kalu_18-Q3-R12-55_MAXAC.052_cln	GCA_016700035.1	d__Bacteria;p__Patescibacteria;c__Saccharimonadia;o__CAILAD01;f__GCA-016700035;g__GCA-016700035;s__GCA-016700035 sp016700035
Kalu_18-Q3-R12-55_MAXAC.061	GCA_016716005.1	d__Bacteria;p__Actinobacteriota;c__Acidimicrobiia;o__Acidimicrobiales;f__JADJXE01;g__JADJXE01;s__JADJXE01 sp016716005
Kalu_18-Q3-R12-55_MAXAC.064	GCA_016715995.1	d__Bacteria;p__Bacteroidota;c__Bacteroidia;o__Flavobacteriales;f__PHOS-HE28;g__PHOS-HE28;s__PHOS-HE28 sp016715995
Kalu_18-Q3-R12-55_MAXAC.067_cln	GCA_016700115.1	d__Bacteria;p__Bacteroidota;c__Bacteroidia;o__Chitinophagales;f__UBA2359;g__UBA2359;s__UBA2359 sp016700115
Kalu_18-Q3-R12-55_MAXAC.076	GCA_016715965.1	d__Bacteria;p__Bacteroidota;c__Bacteroidia;o__Chitinophagales;f__Saprospiraceae;g__UBA3362;s__UBA3362 sp016715965
Kalu_18-Q3-R12-55_MAXAC.077	GCA_016715895.1	d__Bacteria;p__Bacteroidota;c__Bacteroidia;o__Flavobacteriales;f__PHOS-HE28;g__PHOS-HE28;s__PHOS-HE28 sp016715895
Kalu_18-Q3-R12-55_MAXAC.078_cln	GCA_016700075.1	d__Bacteria;p__Acidobacteriota;c__Blastocatellia;o__Pyrinomonadales;f__Pyrinomonadaceae;g__OLB17;s__OLB17 sp016700075
Kalu_18-Q3-R12-55_MAXAC.082	GCA_016715905.1	d__Bacteria;p__Bacteroidota;c__Bacteroidia;o__AKYH767;f__B-17BO;g__UBA2475;s__UBA2475 sp016715905
Kalu_18-Q3-R12-55_MAXAC.091	GCA_016715945.1	d__Bacteria;p__Bacteroidota;c__Bacteroidia;o__Bacteroidales;f__F082;g__UBA6192;s__UBA6192 sp016715945
Kalu_18-Q3-R12-55_MAXAC.106v2	GCA_016710325.1	d__Bacteria;p__Chloroflexota;c__Anaerolineae;o__Promineofilales;f__Promineofilaceae;g__GCA-2699125;s__GCA-2699125 sp016710325
Kalu_18-Q3-R12-55_MAXAC.107	GCA_016715885.1	d__Bacteria;p__Myxococcota;c__Polyangia;o__Polyangiales;f__Polyangiaceae;g__Polyangium;s__Polyangium sp016715885
Kalu_18-Q3-R12-55_MAXAC.123	GCA_016715865.1	d__Bacteria;p__Acidobacteriota;c__Blastocatellia;o__RBC074;f__RBC074;g__JADJXM01;s__JADJXM01 sp016715865
Kalu_18-Q3-R12-55_MAXAC.127v2	GCA_016700155.1	d__Bacteria;p__Bacteroidota;c__Ignavibacteria;o__Ignavibacteriales;f__Ignavibacteriaceae;g__GCA-016700155;s__GCA-016700155 sp016700155
Kalu_18-Q3-R12-55_MAXAC.131	GCA_016715815.1	d__Bacteria;p__Bdellovibrionota;c__Bdellovibrionia;o__JABDDW01;f__JABDDW01;g__JADJXN01;s__JADJXN01 sp016715815
Kalu_18-Q3-R12-55_MAXAC.132v2	GCA_016715825.1	d__Bacteria;p__Nitrospirota;c__Nitrospiria;o__Nitrospirales;f__Nitrospiraceae;g__Nitrospira_F;s__Nitrospira_F sp016715825
Kalu_18-Q3-R12-55_MAXAC.141_sub	GCA_016715795.1	d__Bacteria;p__Acidobacteriota;c__Blastocatellia;o__Pyrinomonadales;f__Pyrinomonadaceae;g__OLB17;s__OLB17 sp016715795
Kalu_18-Q3-R12-55_MAXAC.148	GCA_016710335.1	d__Bacteria;p__Proteobacteria;c__Alphaproteobacteria;o__Rhodospirillales;f__UXAT02;g__JADJXQ01;s__JADJXQ01 sp016710335
Kalu_18-Q3-R12-55_MAXAC.169	GCA_016710285.1	d__Bacteria;p__Bacteroidota;c__Kapabacteria;o__OLB7;f__OLB7;g__OLB7;s__OLB7 sp001567195
Kalu_18-Q3-R12-55_MAXAC.182_cln	GCA_016700095.1	d__Bacteria;p__Patescibacteria;c__Microgenomatia;o__GWA2-44-7;f__UBA8517;g__GCA-016700095;s__GCA-016700095 sp016700095
Kalu_18-Q3-R12-55_MAXAC.185_cln	GCA_016700175.1	d__Bacteria;p__Acidobacteriota;c__Blastocatellia;o__Pyrinomonadales;f__Pyrinomonadaceae;g__QQUY01;s__QQUY01 sp016700175
Kalu_18-Q3-R12-55_MAXAC.193	GCA_016710275.1	d__Bacteria;p__Planctomycetota;c__Phycisphaerae;o__UBA1845;f__Fen-1342;g__H1-PLA3;s__H1-PLA3 sp016710275
Kalu_18-Q3-R12-55_MAXAC.194_uni	GCA_016700135.1	d__Bacteria;p__Patescibacteria;c__Microgenomatia;o__UBA1406;f__GWC2-37-13;g__UBA1450;s__UBA1450 sp016700135
Kalu_18-Q3-R12-55_MAXAC.198_cln	GCA_016700195.1	d__Bacteria;p__Acidobacteriota;c__Blastocatellia;o__RBC074;f__RBC074;g__JADJXM01;s__JADJXM01 sp016700195
Lyne_18-Q3-R50-59_BAT3C.1	GCA_016720115.1	d__Bacteria;p__Proteobacteria;c__Alphaproteobacteria;o__Sphingomonadales;f__Sphingomonadaceae;g__Sphingorhabdus_B;s__Sphingorhabdus_B sp016720115
Lyne_18-Q3-R50-59_BAT3C.229	GCA_016720145.1	d__Bacteria;p__Bacteroidota;c__Kapabacteria;o__Kapabacteriales;f__UBA961;g__JADJXV01;s__JADJXV01 sp016720145
Lyne_18-Q3-R50-59_BAT3C.262	GCA_016699695.1	d__Bacteria;p__Bacteroidota;c__Bacteroidia;o__Bacteroidales;f__UBA10428;g__UBA10428;s__UBA10428 sp016699695
Lyne_18-Q3-R50-59_BAT3C.300	GCA_016720065.1	d__Bacteria;p__Proteobacteria;c__Gammaproteobacteria;o__Burkholderiales;f__Rhodocyclaceae;g__SSSZ01;s__SSSZ01 sp016720065
Lyne_18-Q3-R50-59_BAT3C.522	GCA_016719925.1	d__Bacteria;p__Bacteroidota;c__Bacteroidia;o__Flavobacteriales;f__Crocinitomicaceae;g__JADJGJ01;s__JADJGJ01 sp016719925
Lyne_18-Q3-R50-59_BAT3C.630	GCA_016719885.1	d__Bacteria;p__Proteobacteria;c__Gammaproteobacteria;o__Ga0077536;f__Ga0077536;g__JADJYF01;s__JADJYF01 sp016719885
Lyne_18-Q3-R50-59_BATAC.172	GCA_016719895.1	d__Bacteria;p__Bacteroidota;c__Bacteroidia;o__Chitinophagales;f__Saprospiraceae;g__M3007;s__M3007 sp016719895
Lyne_18-Q3-R50-59_BATAC.195	GCA_016719855.1	d__Bacteria;p__Bacteroidota;c__Bacteroidia;o__Chitinophagales;f__Saprospiraceae;g__UBA6168;s__UBA6168 sp016719855
Lyne_18-Q3-R50-59_BATAC.272	GCA_016719785.1	d__Bacteria;p__Chloroflexota;c__Anaerolineae;o__SSC4;f__SSC4;g__JADJYJ01;s__JADJYJ01 sp016719785
Lyne_18-Q3-R50-59_BATAC.274	GCA_016719815.1	d__Bacteria;p__Bacteroidota;c__Bacteroidia;o__Chitinophagales;f__Chitinophagaceae;g__JJ008;s__JJ008 sp016719815
Lyne_18-Q3-R50-59_BATAC.36	GCA_016719755.1	d__Bacteria;p__Proteobacteria;c__Alphaproteobacteria;o__Sphingomonadales;f__Sphingomonadaceae;g__Novosphingobium;s__Novosphingobium sp016719755
Lyne_18-Q3-R50-59_BATAC.383_cln	GCA_016699715.1	d__Bacteria;p__Proteobacteria;c__Gammaproteobacteria;o__Competibacterales;f__Competibacteraceae;g__Competibacter;s__Competibacter sp016699715
Lyne_18-Q3-R50-59_BATAC.473	GCA_016719615.1	d__Bacteria;p__Bacteroidota;c__Bacteroidia;o__Chitinophagales;f__Saprospiraceae;g__UBA3362;s__UBA3362 sp016719615
Lyne_18-Q3-R50-59_BATAC.526	GCA_016719645.1	d__Bacteria;p__Krumholzibacteriota;c__Krumholzibacteria;o__LZORAL124-64-63;f__LZORAL124-64-63;g__PNOJ01;s__PNOJ01 sp016719645
Lyne_18-Q3-R50-59_BATAC.569	GCA_016719635.1	d__Bacteria;p__Bacteroidota;c__Bacteroidia;o__Chitinophagales;f__JADIYW01;g__JADJSS01;s__JADJSS01 sp016719635
Lyne_18-Q3-R50-59_BATAC.576	GCA_016719565.1	d__Bacteria;p__Bacteroidota;c__Ignavibacteria;o__SJA-28;f__B-1AR;g__UBA2330;s__UBA2330 sp016719565
Lyne_18-Q3-R50-59_BATAC.62	GCA_016719575.1	d__Bacteria;p__Bdellovibrionota;c__Bdellovibrionia;o__Bdellovibrionales;f__Bdellovibrionaceae;g__JACMRP01;s__JACMRP01 sp016719575
Lyne_18-Q3-R50-59_BATAC.66	GCA_016719605.1	d__Bacteria;p__Bacteroidota;c__Bacteroidia;o__Chitinophagales;f__Saprospiraceae;g__M3007;s__M3007 sp016719605
Lyne_18-Q3-R50-59_BATAC.79	GCA_016719465.1	d__Bacteria;p__Proteobacteria;c__Gammaproteobacteria;o__Burkholderiales;f__Thiobacillaceae;g__PFJX01;s__PFJX01 sp016719465
Lyne_18-Q3-R50-59_MAXAC.006	GCA_016719385.1	d__Bacteria;p__Actinobacteriota;c__Acidimicrobiia;o__Acidimicrobiales;f__Microtrichaceae;g__Microthrix;s__Microthrix sp002473265
Lyne_18-Q3-R50-59_MAXAC.015	GCA_016719485.1	d__Bacteria;p__Acidobacteriota;c__Thermoanaerobaculia;o__UBA5066;f__UBA5066;g__UBA5066;s__UBA5066 sp016719485
Lyne_18-Q3-R50-59_MAXAC.018	GCA_016719405.1	d__Bacteria;p__Proteobacteria;c__Gammaproteobacteria;o__Burkholderiales;f__Burkholderiaceae;g__Rhodoferax;s__Rhodoferax sp016719405
Lyne_18-Q3-R50-59_MAXAC.019	GCA_016719395.1	d__Bacteria;p__Chloroflexota;c__Dehalococcoidia;o__Tepidiformales;f__Tepidiformaceae;g__FeB-14;s__FeB-14 sp016719395
Lyne_18-Q3-R50-59_MAXAC.062	GCA_016715765.1	d__Bacteria;p__Verrucomicrobiota;c__Verrucomicrobiae;o__Opitutales;f__Opitutaceae;g__UBA2377;s__UBA2377 sp016715765
Lyne_18-Q3-R50-59_MAXAC.215	GCA_016715645.1	d__Bacteria;p__Elusimicrobiota;c__Elusimicrobia;o__F11;f__FEN-1173;g__JADKHR01;s__JADKHR01 sp016715645
Lyne_18-Q3-R50-59_MAXAC.253	GCA_016715625.1	d__Bacteria;p__Bacteroidota;c__Bacteroidia;o__Chitinophagales;f__LD1;g__Bog-950;s__Bog-950 sp016715625
Lyne_18-Q3-R50-59_MAXAC.326	GCA_016715465.1	d__Bacteria;p__Bacteroidota;c__Bacteroidia;o__Chitinophagales;f__Saprospiraceae;g__JADKBO01;s__JADKBO01 sp016715465
Lyne_18-Q3-R50-59_MAXAC.340	GCA_016715425.1	d__Bacteria;p__Bacteroidota;c__Bacteroidia;o__Chitinophagales;f__BACL12;g__JADKAC01;s__JADKAC01 sp016715425
Lyne_18-Q3-R50-59_MAXAC.409	GCA_016719295.1	d__Bacteria;p__Planctomycetota;c__UBA1135;o__UBA1135;f__JADKAF01;g__JADKAF01;s__JADKAF01 sp016719295
Lyne_18-Q3-R50-59_MAXAC.411_cln	GCA_016699755.1	d__Bacteria;p__Patescibacteria;c__Gracilibacteria;o__CAIRYL01;f__GCA-016699755;g__GCA-016699755;s__GCA-016699755 sp016699755
Mari_18-Q3-R65-66_BAT3C.296	GCA_016719165.1	d__Bacteria;p__Bacteroidota;c__Bacteroidia;o__Chitinophagales;f__Chitinophagaceae;g__JJ008;s__JJ008 sp016719165
Mari_18-Q3-R65-66_BAT3C.341_fly	GCA_016699775.1	d__Bacteria;p__Patescibacteria;c__ABY1;o__BM507;f__UBA917;g__UBA919;s__UBA919 sp016699775
Mari_18-Q3-R65-66_BAT3C.366	GCA_016715325.1	d__Bacteria;p__Proteobacteria;c__Gammaproteobacteria;o__Methylococcales;f__Methylomonadaceae;g__Methyloglobulus;s__Methyloglobulus sp016715325
Mari_18-Q3-R65-66_BAT3C.374	GCA_016715365.1	d__Bacteria;p__Bacteroidota;c__Bacteroidia;o__Chitinophagales;f__Chitinophagaceae;g__Ferruginibacter;s__Ferruginibacter sp016715365
Mari_18-Q3-R65-66_BAT3C.397	GCA_016719225.1	d__Bacteria;p__Bacteroidota;c__Bacteroidia;o__Flavobacteriales;f__PHOS-HE28;g__PHOS-HE28;s__PHOS-HE28 sp016719225
Mari_18-Q3-R65-66_BAT3C.41	GCA_016715285.1	d__Bacteria;p__Actinobacteriota;c__Actinomycetia;o__Actinomycetales;f__Dermatophilaceae;g__GCA-2748155;s__GCA-2748155 sp016715285
Mari_18-Q3-R65-66_BATAC.295	GCA_016719105.1	d__Bacteria;p__Gemmatimonadota;c__Gemmatimonadetes;o__Gemmatimonadales;f__Gemmatimonadaceae;g__SCN-70-22;s__SCN-70-22 sp016719105
Mari_18-Q3-R65-66_BATAC.305	GCA_016715245.1	d__Bacteria;p__Bacteroidota;c__Bacteroidia;o__Chitinophagales;f__Saprospiraceae;g__OLB9;s__OLB9 sp016715245
Mari_18-Q3-R65-66_BATAC.397	GCA_016719055.1	d__Bacteria;p__Proteobacteria;c__Gammaproteobacteria;o__Burkholderiales;f__Burkholderiaceae;g__Rhodoferax;s__Rhodoferax sp016719055
Mari_18-Q3-R65-66_MAXAC.024	GCA_016719015.1	d__Bacteria;p__Bacteroidota;c__Bacteroidia;o__Chitinophagales;f__Chitinophagaceae;g__JJ008;s__JJ008 sp016719015
Mari_18-Q3-R65-66_MAXAC.029	GCA_016715195.1	d__Bacteria;p__Chloroflexota;c__Anaerolineae;o__Anaerolineales;f__EnvOPS12;g__OLB14;s__OLB14 sp016715195
Mari_18-Q3-R65-66_MAXAC.049	GCA_016715205.1	d__Bacteria;p__Acidobacteriota;c__Holophagae;o__Holophagales;f__Holophagaceae;g__Holophaga;s__Holophaga sp016715205
Mari_18-Q3-R65-66_MAXAC.219	GCA_016715075.1	d__Bacteria;p__Bacteroidota;c__Bacteroidia;o__Bacteroidales;f__VadinHA17;g__LD21;s__LD21 sp016715075
Mari_18-Q3-R65-66_MAXAC.224	GCA_016718875.1	d__Bacteria;p__Bacteroidota;c__Bacteroidia;o__Bacteroidales;f__VadinHA17;g__LD21;s__LD21 sp016718875
Mari_18-Q3-R65-66_MAXAC.226	GCA_016715115.1	d__Bacteria;p__Acidobacteriota;c__Blastocatellia;o__Pyrinomonadales;f__Pyrinomonadaceae;g__JAFDVJ01;s__JAFDVJ01 sp016715115
Mari_18-Q3-R65-66_MAXAC.243_uni	GCA_016699795.1	d__Bacteria;p__Patescibacteria;c__Paceibacteria;o__Moranbacterales;f__GCA-2747515;g__M50B92;s__M50B92 sp016699795
OdNE_18-Q3-R46-58_BAT3C.189	GCA_016715065.1	d__Bacteria;p__Fibrobacterota;c__Fibrobacteria;o__UBA5070;f__UBA5070;g__UBA5070;s__UBA5070 sp002414805
OdNE_18-Q3-R46-58_BAT3C.305	GCA_016714975.1	d__Bacteria;p__Proteobacteria;c__Gammaproteobacteria;o__Burkholderiales;f__Rhodocyclaceae;g__Azonexus;s__Azonexus sp016714975
OdNE_18-Q3-R46-58_BAT3C.319	GCA_016714985.1	d__Bacteria;p__Bacteroidota;c__Bacteroidia;o__Chitinophagales;f__Saprospiraceae;g__UBA6168;s__UBA6168 sp016714985
OdNE_18-Q3-R46-58_BAT3C.415	GCA_016714935.1	d__Bacteria;p__Proteobacteria;c__Gammaproteobacteria;o__Burkholderiales;f__Rhodocyclaceae;g__Accumulibacter;s__Accumulibacter sp016714935
OdNE_18-Q3-R46-58_BAT3C.84	GCA_016714895.1	d__Bacteria;p__Bacteroidota;c__Bacteroidia;o__Chitinophagales;f__Saprospiraceae;g__OLB9;s__OLB9 sp016714895
OdNE_18-Q3-R46-58_BATAC.16	GCA_016714905.1	d__Bacteria;p__Bacteroidota;c__Bacteroidia;o__Flavobacteriales;f__Flavobacteriaceae;g__Flavobacterium;s__Flavobacterium sp016714905
OdNE_18-Q3-R46-58_BATAC.193	GCA_016714815.1	d__Bacteria;p__Acidobacteriota;c__Thermoanaerobaculia;o__UBA5066;f__UBA5066;g__UBA5066;s__UBA5066 sp016714815
OdNE_18-Q3-R46-58_BATAC.286	GCA_016714795.1	d__Bacteria;p__Proteobacteria;c__Alphaproteobacteria;o__Sphingomonadales;f__Sphingomonadaceae;g__Chakrabartia;s__Chakrabartia sp016714795
OdNE_18-Q3-R46-58_BATAC.302	GCA_016714785.1	d__Bacteria;p__Bacteroidota;c__Bacteroidia;o__Chitinophagales;f__Saprospiraceae;g__OLB9;s__OLB9 sp016714785
OdNE_18-Q3-R46-58_BATAC.404	GCA_016714765.1	d__Bacteria;p__Bacteroidota;c__Bacteroidia;o__Chitinophagales;f__Saprospiraceae;g__OLB9;s__OLB9 sp016714765
OdNE_18-Q3-R46-58_BATAC.493	GCA_016714745.1	d__Bacteria;p__Elusimicrobiota;c__Elusimicrobia;o__F11;f__FEN-1173;g__JADKHR01;s__JADKHR01 sp016714745
OdNE_18-Q3-R46-58_MAXAC.008	GCA_016714685.1	d__Bacteria;p__Acidobacteriota;c__Holophagae;o__Holophagales;f__Holophagaceae;g__Geothrix;s__Geothrix sp016714685
OdNE_18-Q3-R46-58_MAXAC.011	GCA_016714645.1	d__Bacteria;p__Proteobacteria;c__Gammaproteobacteria;o__Chromatiales;f__Chromatiaceae;g__M0108;s__M0108 sp016714645
OdNE_18-Q3-R46-58_MAXAC.028	GCA_016718845.1	d__Bacteria;p__Bacteroidota;c__Bacteroidia;o__Chitinophagales;f__UBA2359;g__JAEUUX01;s__JAEUUX01 sp016718845
OdNE_18-Q3-R46-58_MAXAC.036	GCA_016718825.1	d__Bacteria;p__Bacteroidota;c__Bacteroidia;o__J057;f__JADKCL01;g__JADKCL01;s__JADKCL01 sp016718825
OdNE_18-Q3-R46-58_MAXAC.070	GCA_016718805.1	d__Bacteria;p__Bacteroidota;c__Bacteroidia;o__AKYH767;f__UBA4408;g__UBA4408;s__UBA4408 sp016718805
OdNE_18-Q3-R46-58_MAXAC.223	GCA_016718685.1	d__Bacteria;p__Bacteroidota;c__Bacteroidia;o__Chitinophagales;f__Saprospiraceae;g__Haliscomenobacter;s__Haliscomenobacter sp016718685
OdNE_18-Q3-R46-58_MAXAC.230	GCA_016718605.1	d__Bacteria;p__Proteobacteria;c__Gammaproteobacteria;o__Xanthomonadales;f__Xanthomonadaceae;g__Aquimonas;s__Aquimonas sp002068275
OdNW_18-Q3-R42-56_BAT3C.134_sub	GCA_016718565.1	d__Bacteria;p__Myxococcota;c__Myxococcia;o__Myxococcales;f__Anaeromyxobacteraceae;g__JADKCZ01;s__JADKCZ01 sp016718565
OdNW_18-Q3-R42-56_BAT3C.215	GCA_016718525.1	d__Bacteria;p__Proteobacteria;c__Gammaproteobacteria;o__Burkholderiales;f__Rhodocyclaceae;g__JADJEF01;s__JADJEF01 sp016718525
OdNW_18-Q3-R42-56_BAT3C.227	GCA_016718505.1	d__Bacteria;p__Bacteroidota;c__Bacteroidia;o__Chitinophagales;f__Saprospiraceae;g__JADKKF01;s__JADKKF01 sp016718505
OdNW_18-Q3-R42-56_BAT3C.399	GCA_016718405.1	d__Bacteria;p__Proteobacteria;c__Gammaproteobacteria;o__Burkholderiales;f__Burkholderiaceae;g__Rhodoferax;s__Rhodoferax sp016718405
OdNW_18-Q3-R42-56_BATAC.277	GCA_016718385.1	d__Bacteria;p__Proteobacteria;c__Gammaproteobacteria;o__Pseudomonadales;f__UBA5518;g__UBA5518;s__UBA5518 sp016718385
OdNW_18-Q3-R42-56_BATAC.352	GCA_016714605.1	d__Bacteria;p__Bacteroidota;c__Bacteroidia;o__Bacteroidales;f__UBA1715;g__JADKDL01;s__JADKDL01 sp016714605
OdNW_18-Q3-R42-56_BATAC.378	GCA_016714565.1	d__Bacteria;p__Chloroflexota;c__Anaerolineae;o__Anaerolineales;f__EnvOPS12;g__OLB14;s__OLB14 sp016714565
OdNW_18-Q3-R42-56_BATAC.385	GCA_016718345.1	d__Bacteria;p__Bacteroidota;c__Bacteroidia;o__Flavobacteriales;f__Flavobacteriaceae;g__Flavobacterium;s__Flavobacterium sp016718345
OdNW_18-Q3-R42-56_BATAC.438	GCA_016714535.1	d__Bacteria;p__Bacteroidota;c__Bacteroidia;o__AKYH767-A;f__OLB10;g__JADKFV01;s__JADKFV01 sp016714535
OdNW_18-Q3-R42-56_BATAC.488	GCA_016714495.1	d__Bacteria;p__Proteobacteria;c__Alphaproteobacteria;o__Caulobacterales;f__Hyphomonadaceae;g__UBA7672;s__UBA7672 sp016714495
OdNW_18-Q3-R42-56_BATAC.48	GCA_016714465.1	d__Bacteria;p__Chloroflexota;c__Anaerolineae;o__Thermoflexales;f__J036;g__JADKDT01;s__JADKDT01 sp016714465
OdNW_18-Q3-R42-56_BATAC.52	GCA_016718315.1	d__Bacteria;p__Cyanobacteria;c__Vampirovibrionia;o__Obscuribacterales;f__Obscuribacteraceae;g__Obscuribacter;s__Obscuribacter sp016718315
OdNW_18-Q3-R42-56_MAXAC.029	GCA_016718265.1	d__Bacteria;p__Proteobacteria;c__Gammaproteobacteria;o__Burkholderiales;f__Rhodocyclaceae;g__Uliginosibacterium;s__Uliginosibacterium sp016718265
OdNW_18-Q3-R42-56_MAXAC.037	GCA_016718275.1	d__Bacteria;p__Chloroflexota;c__Anaerolineae;o__Anaerolineales;f__EnvOPS12;g__OLB14;s__OLB14 sp016718275
OdNW_18-Q3-R42-56_MAXAC.048	GCA_016718205.1	d__Bacteria;p__Bacteroidota;c__Bacteroidia;o__Chitinophagales;f__Saprospiraceae;g__OLB9;s__OLB9 sp016718205
OdNW_18-Q3-R42-56_MAXAC.118	GCA_016718245.1	d__Bacteria;p__Proteobacteria;c__Gammaproteobacteria;o__Burkholderiales;f__Rhodocyclaceae;g__JADJEF01;s__JADJEF01 sp016721505
OdNW_18-Q3-R42-56_MAXAC.155	GCA_016718135.1	d__Bacteria;p__Acidobacteriota;c__Blastocatellia;o__Pyrinomonadales;f__Pyrinomonadaceae;g__OLB17;s__OLB17 sp016718135
OdNW_18-Q3-R42-56_MAXAC.195	GCA_016718105.1	d__Bacteria;p__Bacteroidota;c__Bacteroidia;o__Chitinophagales;f__Chitinophagaceae;g__Ferruginibacter;s__Ferruginibacter sp016703625
Rand_18-Q3-R56-63_BAT3C.105_sub	GCA_016717655.1	d__Bacteria;p__Bacteroidota;c__Bacteroidia;o__Chitinophagales;f__Saprospiraceae;g__JADKBO01;s__JADKBO01 sp016717655
Rand_18-Q3-R56-63_BAT3C.147_cln	GCA_016699815.1	d__Bacteria;p__Bacteroidota;c__Bacteroidia;o__Chitinophagales;f__Chitinophagaceae;g__Ferruginibacter;s__Ferruginibacter sp002381005
Rand_18-Q3-R56-63_BAT3C.178	GCA_016718035.1	d__Bacteria;p__Bacteroidota;c__Bacteroidia;o__Chitinophagales;f__BACL12;g__UBA7236;s__UBA7236 sp016718035
Rand_18-Q3-R56-63_BAT3C.326	GCA_016717875.1	d__Bacteria;p__Proteobacteria;c__Alphaproteobacteria;o__Micavibrionales;f__Micavibrionaceae;g__UBA7657;s__UBA7657 sp002483465
Rand_18-Q3-R56-63_BATAC.171	GCA_016717855.1	d__Bacteria;p__Proteobacteria;c__Gammaproteobacteria;o__Burkholderiales;f__Casimicrobiaceae;g__PALSA-1005;s__PALSA-1005 sp016717855
Rand_18-Q3-R56-63_BATAC.320	GCA_016717725.1	d__Bacteria;p__Bacteroidota;c__Bacteroidia;o__AKYH767-A;f__OLB10;g__CAINEC01;s__CAINEC01 sp016717725
Rand_18-Q3-R56-63_BATAC.6	GCA_016717655.1	d__Bacteria;p__Bacteroidota;c__Bacteroidia;o__Chitinophagales;f__Saprospiraceae;g__JADKBO01;s__JADKBO01 sp016717655
Rand_18-Q3-R56-63_BATAC.88	GCA_016717705.1	d__Bacteria;p__Proteobacteria;c__Gammaproteobacteria;o__Xanthomonadales;f__SZUA-5;g__JADKFD01;s__JADKFD01 sp016717705
Rand_18-Q3-R56-63_MAXAC.001	GCA_016717595.1	d__Bacteria;p__Myxococcota_A;c__UBA796;o__UBA796;f__CAJQPC01;g__JADKFE01;s__JADKFE01 sp016717595
Rand_18-Q3-R56-63_MAXAC.058	GCA_016717525.1	d__Bacteria;p__Proteobacteria;c__Gammaproteobacteria;o__Burkholderiales;f__Nitrosomonadaceae;g__Nitrosomonas;s__Nitrosomonas sp902826115
Ribe_18-Q3-R11-54_BAT3C.183	GCA_016717335.1	d__Bacteria;p__Chloroflexota;c__Chloroflexia;o__Chloroflexales;f__Roseiflexaceae;g__JADKFS01;s__JADKFS01 sp016717335
Ribe_18-Q3-R11-54_BAT3C.271	GCA_016717285.1	d__Bacteria;p__Bacteroidota;c__Bacteroidia;o__Chitinophagales;f__UBA10324;g__JACCZZ01;s__JACCZZ01 sp016717285
Ribe_18-Q3-R11-54_BAT3C.388	GCA_016717265.1	d__Bacteria;p__Bacteroidota;c__Bacteroidia;o__Chitinophagales;f__Saprospiraceae;g__UBA3362;s__UBA3362 sp016717265
Ribe_18-Q3-R11-54_BAT3C.3	GCA_016717325.1	d__Bacteria;p__Bacteroidota;c__Bacteroidia;o__AKYH767-A;f__OLB10;g__JADKFV01;s__JADKFV01 sp016717325
Ribe_18-Q3-R11-54_BAT3C.418	GCA_016717305.1	d__Bacteria;p__Bacteroidota;c__Bacteroidia;o__Flavobacteriales;f__PHOS-HE28;g__PHOS-HE28;s__PHOS-HE28 sp016717305
Ribe_18-Q3-R11-54_BAT3C.65	GCA_016717165.1	d__Bacteria;p__Actinobacteriota;c__Actinomycetia;o__Actinomycetales;f__Dermatophilaceae;g__JADKGA01;s__JADKGA01 sp016717165
Ribe_18-Q3-R11-54_BAT3C.87	GCA_016717225.1	d__Bacteria;p__Bacteroidota;c__Bacteroidia;o__Flavobacteriales;f__PHOS-HE28;g__PHOS-HE28;s__PHOS-HE28 sp016717225
Ribe_18-Q3-R11-54_BATAC.253	GCA_016717205.1	d__Bacteria;p__Chloroflexota;c__Anaerolineae;o__Aggregatilineales;f__A4b;g__OLB15;s__OLB15 sp016717205
Ribe_18-Q3-R11-54_BATAC.261	GCA_016717145.1	d__Bacteria;p__Bacteroidota;c__Bacteroidia;o__Chitinophagales;f__Saprospiraceae;g__OLB9;s__OLB9 sp016717145
Ribe_18-Q3-R11-54_BATAC.412	GCA_016717115.1	d__Bacteria;p__Actinobacteriota;c__Actinomycetia;o__Nanopelagicales;f__S36-B12;g__UBA10649;s__UBA10649 sp016717115
Ribe_18-Q3-R11-54_BATAC.507	GCA_016717105.1	d__Bacteria;p__Bacteroidota;c__Bacteroidia;o__Chitinophagales;f__Saprospiraceae;g__OLB9;s__OLB9 sp016717105
Ribe_18-Q3-R11-54_BATAC.540_fly	GCA_016700315.1	d__Bacteria;p__Patescibacteria;c__Saccharimonadia;o__Saccharimonadales;f__SZUA-47;g__GCA-016700315;s__GCA-016700315 sp016700315
Ribe_18-Q3-R11-54_BATAC.612	GCA_016722285.1	d__Bacteria;p__Bacteroidota;c__Bacteroidia;o__Chitinophagales;f__Saprospiraceae;g__OLB9;s__OLB9 sp016722285
Ribe_18-Q3-R11-54_BATAC.650	GCA_016722315.1	d__Bacteria;p__Nitrospirota;c__Nitrospiria;o__Nitrospirales;f__Nitrospiraceae;g__Nitrospira_A;s__Nitrospira_A sp900170025
Ribe_18-Q3-R11-54_MAXAC.005	GCA_016722295.1	d__Bacteria;p__Bacteroidota;c__Bacteroidia;o__Chitinophagales;f__Saprospiraceae;g__UBA3362;s__UBA3362 sp016722295
Ribe_18-Q3-R11-54_MAXAC.030	GCA_016722705.1	d__Bacteria;p__Proteobacteria;c__Gammaproteobacteria;o__Burkholderiales;f__Rhodocyclaceae;g__Azonexus;s__Azonexus sp002396525
Ribe_18-Q3-R11-54_MAXAC.096_cln	GCA_016700335.1	d__Bacteria;p__Bacteroidota;c__Kapabacteria;o__OLB7;f__OLB7;g__GCA-016700335;s__GCA-016700335 sp016700335
Ribe_18-Q3-R11-54_MAXAC.200	GCA_016722055.1	d__Bacteria;p__Nitrospirota;c__Nitrospiria;o__Nitrospirales;f__Nitrospiraceae;g__Nitrospira_F;s__Nitrospira_F sp002254365
Ribe_18-Q3-R11-54_MAXAC.235	GCA_016722075.1	d__Bacteria;p__Chloroflexota;c__Chloroflexia;o__Chloroflexales;f__Roseiflexaceae;g__Kouleothrix;s__Kouleothrix sp016722075
Ribe_18-Q3-R11-54_MAXAC.269	GCA_016722065.1	d__Bacteria;p__Planctomycetota;c__UBA8742;o__UBA2392;f__UBA2392;g__H3-PLA7;s__H3-PLA7 sp016722065
Ribe_18-Q3-R11-54_MAXAC.273	GCA_016722045.1	d__Bacteria;p__Bacteroidota;c__Bacteroidia;o__Chitinophagales;f__Saprospiraceae;g__JADKGY01;s__JADKGY01 sp016722045
Skiv_18-Q3-R9-52_BAT3C.155	GCA_016721945.1	d__Bacteria;p__Verrucomicrobiota;c__Verrucomicrobiae;o__Opitutales;f__Opitutaceae;g__Nibricoccus;s__Nibricoccus sp016721945
Skiv_18-Q3-R9-52_BAT3C.176	GCA_016721925.1	d__Bacteria;p__Proteobacteria;c__Gammaproteobacteria;o__Burkholderiales;f__Burkholderiaceae;g__JAABQG01;s__JAABQG01 sp016721925
Skiv_18-Q3-R9-52_BAT3C.180	GCA_016721865.1	d__Bacteria;p__Proteobacteria;c__Gammaproteobacteria;o__Burkholderiales;f__Nitrosomonadaceae;g__Nitrosomonas;s__Nitrosomonas sp016721865
Skiv_18-Q3-R9-52_BAT3C.188_fly	GCA_016700355.1	d__Bacteria;p__Patescibacteria;c__Saccharimonadia;o__Saccharimonadales;f__Saccharimonadaceae;g__Saccharimonas;s__Saccharimonas aalborgensis
Skiv_18-Q3-R9-52_BAT3C.266	GCA_016721905.1	d__Bacteria;p__Bacteroidota;c__Bacteroidia;o__Chitinophagales;f__Saprospiraceae;g__JADKGY01;s__JADKGY01 sp016721905
Skiv_18-Q3-R9-52_BAT3C.268	GCA_016721825.1	d__Bacteria;p__Bacteroidota;c__Bacteroidia;o__Flavobacteriales;f__PHOS-HE28;g__PHOS-HE28;s__PHOS-HE28 sp016721825
Skiv_18-Q3-R9-52_BAT3C.331	GCA_016721845.1	d__Bacteria;p__Proteobacteria;c__Gammaproteobacteria;o__Xanthomonadales;f__Ahniellaceae;g__JADKHK01;s__JADKHK01 sp016721845
Skiv_18-Q3-R9-52_BAT3C.440	GCA_016721735.1	d__Bacteria;p__Bacteroidota;c__Bacteroidia;o__Flavobacteriales;f__Flavobacteriaceae;g__Flavobacterium;s__Flavobacterium sp016721735
Skiv_18-Q3-R9-52_BAT3C.489	GCA_016721725.1	d__Bacteria;p__Bacteroidota;c__Bacteroidia;o__Chitinophagales;f__Chitinophagaceae;g__Ferruginibacter;s__Ferruginibacter sp016721725
Skiv_18-Q3-R9-52_BAT3C.50	GCA_016721765.1	d__Bacteria;p__Bacteroidota;c__Bacteroidia;o__AKYH767;f__UBA4408;g__UBA4408;s__UBA4408 sp016721765
Skiv_18-Q3-R9-52_BATAC.164	GCA_016721625.1	d__Bacteria;p__Elusimicrobiota;c__Elusimicrobia;o__F11;f__FEN-1173;g__JADKHR01;s__JADKHR01 sp016721625
Skiv_18-Q3-R9-52_BATAC.176	GCA_016721605.1	d__Bacteria;p__Proteobacteria;c__Gammaproteobacteria;o__Burkholderiales;f__Gallionellaceae;g__Nitrotoga;s__Nitrotoga sp016721605
Skiv_18-Q3-R9-52_BATAC.286	GCA_016721565.1	d__Bacteria;p__AABM5-125-24;c__RPQS01;o__RPQS01;f__RPQS01;g__JABWCQ01;s__JABWCQ01 sp016721565
Skiv_18-Q3-R9-52_BATAC.318	GCA_016721465.1	d__Bacteria;p__Proteobacteria;c__Gammaproteobacteria;o__Burkholderiales;f__Burkholderiaceae;g__Aquabacterium_A;s__Aquabacterium_A sp016721465
Skiv_18-Q3-R9-52_BATAC.354	GCA_016721435.1	d__Bacteria;p__Bacteroidota;c__Bacteroidia;o__AKYH767-A;f__OLB10;g__CAINEC01;s__CAINEC01 sp016721435
Skiv_18-Q3-R9-52_BATAC.396	GCA_016721425.1	d__Bacteria;p__Acidobacteriota;c__Acidobacteriae;o__Bryobacterales;f__Bryobacteraceae;g__Paludibaculum;s__Paludibaculum sp016721425
Skiv_18-Q3-R9-52_BATAC.474	GCA_016721385.1	d__Bacteria;p__Bacteroidota;c__Bacteroidia;o__Chitinophagales;f__Chitinophagaceae;g__Ferruginibacter;s__Ferruginibacter sp016721385
Skiv_18-Q3-R9-52_BATAC.703	GCA_016721305.1	d__Bacteria;p__Bacteroidota;c__Bacteroidia;o__AKYH767-A;f__2013-40CM-41-45;g__JADKIH01;s__JADKIH01 sp016721305
Skiv_18-Q3-R9-52_MAXAC.067	GCA_016721195.1	d__Bacteria;p__Acidobacteriota;c__Holophagae;o__Holophagales;f__Holophagaceae;g__Geothrix;s__Geothrix sp016721195
Skiv_18-Q3-R9-52_MAXAC.078_sub	GCA_016721185.1	d__Bacteria;p__Proteobacteria;c__Gammaproteobacteria;o__Burkholderiales;f__Rhodocyclaceae;g__Azonexus;s__Azonexus sp016721185
Skiv_18-Q3-R9-52_MAXAC.081	GCA_016721245.1	d__Bacteria;p__Bacteroidota;c__Bacteroidia;o__Chitinophagales;f__JADIYW01;g__JADJSS01;s__JADJSS01 sp016721245
Skiv_18-Q3-R9-52_MAXAC.090	GCA_016722655.1	d__Bacteria;p__Bacteroidota;c__Bacteroidia;o__Cytophagales;f__Spirosomaceae;g__Leadbetterella;s__Leadbetterella sp016722655
Skiv_18-Q3-R9-52_MAXAC.125	GCA_016722565.1	d__Bacteria;p__Bacteroidota;c__Bacteroidia;o__AKYH767;f__2-12-FULL-35-15;g__2-12-FULL-35-15;s__2-12-FULL-35-15 sp016722565
Skiv_18-Q3-R9-52_MAXAC.174	GCA_016721115.1	d__Bacteria;p__Chloroflexota;c__Anaerolineae;o__Anaerolineales;f__EnvOPS12;g__UBA12294;s__UBA12294 sp016721115
Skiv_18-Q3-R9-52_MAXAC.177	GCA_016722635.1	d__Bacteria;p__Proteobacteria;c__Alphaproteobacteria;o__JAEUKQ01;f__JAEUKQ01;g__JAEUKQ01;s__JAEUKQ01 sp016722635
Skiv_18-Q3-R9-52_MAXAC.212	GCA_016722575.1	d__Bacteria;p__Elusimicrobiota;c__Elusimicrobia;o__F11;f__FEN-1173;g__JADKIY01;s__JADKIY01 sp016722575
Skiv_18-Q3-R9-52_MAXAC.254	GCA_016722445.1	d__Bacteria;p__Bacteroidota;c__Bacteroidia;o__Flavobacteriales;f__UA16;g__UBA4660;s__UBA4660 sp016722445
Skiv_18-Q3-R9-52_MAXAC.287	GCA_016722525.1	d__Bacteria;p__Bacteroidota;c__Bacteroidia;o__AKYH767-A;f__OLB10;g__JADKJB01;s__JADKJB01 sp016722525
Skiv_18-Q3-R9-52_MAXAC.311	GCA_016722465.1	d__Bacteria;p__Bacteroidota;c__Bacteroidia;o__Chitinophagales;f__Chitinophagaceae;g__Ferruginibacter;s__Ferruginibacter sp016722465
Skiv_18-Q3-R9-52_MAXAC.332	GCA_016722515.1	d__Bacteria;p__Proteobacteria;c__Alphaproteobacteria;o__Rickettsiales;f__JADKJE01;g__JADKJE01;s__JADKJE01 sp016722515
Vibo_18-Q3-R45-57_BAT3C.117_fly	GCA_016700375.1	d__Bacteria;p__Patescibacteria;c__Saccharimonadia;o__Saccharimonadales;f__UBA4665;g__GCA-2746885;s__GCA-2746885 sp016700375
Vibo_18-Q3-R45-57_BAT3C.142	GCA_016721165.1	d__Bacteria;p__Proteobacteria;c__Gammaproteobacteria;o__Pseudomonadales;f__Moraxellaceae;g__Agitococcus;s__Agitococcus sp002333125
Vibo_18-Q3-R45-57_BAT3C.148	GCA_016722375.1	d__Bacteria;p__Bacteroidota;c__Bacteroidia;o__Chitinophagales;f__LD1;g__Bog-950;s__Bog-950 sp016722375
Vibo_18-Q3-R45-57_BAT3C.161	GCA_016722505.1	d__Bacteria;p__Acidobacteriota;c__Holophagae;o__Holophagales;f__Holophagaceae;g__JADJVL01;s__JADJVL01 sp016722505
Vibo_18-Q3-R45-57_BAT3C.204_sub	GCA_016721085.1	d__Bacteria;p__Bacteroidota;c__Bacteroidia;o__Chitinophagales;f__Chitinophagaceae;g__UBA3961;s__UBA3961 sp016721085
Vibo_18-Q3-R45-57_BAT3C.98	GCA_016721015.1	d__Bacteria;p__Proteobacteria;c__Gammaproteobacteria;o__Xanthomonadales;f__Rhodanobacteraceae;g__Dokdonella;s__Dokdonella sp016721015
Vibo_18-Q3-R45-57_BATAC.153	GCA_016721005.1	d__Bacteria;p__Bacteroidota;c__Bacteroidia;o__Flavobacteriales;f__PHOS-HE28;g__PHOS-HE28;s__PHOS-HE28 sp016721005
Vibo_18-Q3-R45-57_BATAC.209	GCA_016720935.1	d__Bacteria;p__Bacteroidota;c__Bacteroidia;o__AKYH767-A;f__2013-40CM-41-45;g__JADKJP01;s__JADKJP01 sp016720935
Vibo_18-Q3-R45-57_BATAC.224	GCA_016720925.1	d__Bacteria;p__Proteobacteria;c__Gammaproteobacteria;o__Burkholderiales;f__Usitatibacteraceae;g__JAEUMZ01;s__JAEUMZ01 sp016720925
Vibo_18-Q3-R45-57_BATAC.273	GCA_016720905.1	d__Bacteria;p__Gemmatimonadota;c__Gemmatimonadetes;o__Gemmatimonadales;f__Gemmatimonadaceae;g__Gemmatimonas;s__Gemmatimonas sp016720905
Vibo_18-Q3-R45-57_BATAC.298	GCA_016720855.1	d__Bacteria;p__Proteobacteria;c__Gammaproteobacteria;o__Burkholderiales;f__Usitatibacteraceae;g__FEB-7;s__FEB-7 sp016720855
Vibo_18-Q3-R45-57_BATAC.411	GCA_016720825.1	d__Bacteria;p__Bacteroidota;c__Bacteroidia;o__Chitinophagales;f__Chitinophagaceae;g__JJ008;s__JJ008 sp016720825
Vibo_18-Q3-R45-57_BATAC.435	GCA_016720835.1	d__Bacteria;p__Bacteroidota;c__SZUA-365;o__SZUA-365;f__SZUA-365;g__JADKJW01;s__JADKJW01 sp016720835
Vibo_18-Q3-R45-57_BATAC.458_cln	GCA_016700415.1	d__Bacteria;p__Bacteroidota;c__Bacteroidia;o__Flavobacteriales;f__PHOS-HE28;g__PHOS-HE28;s__PHOS-HE28 sp002396605
Vibo_18-Q3-R45-57_BATAC.460	GCA_016720775.1	d__Bacteria;p__Bacteroidota;c__Bacteroidia;o__Chitinophagales;f__Chitinophagaceae;g__Ferruginibacter;s__Ferruginibacter sp016720775
Vibo_18-Q3-R45-57_BATAC.481	GCA_016720805.1	d__Bacteria;p__Gemmatimonadota;c__Gemmatimonadetes;o__Gemmatimonadales;f__GWC2-71-9;g__Palsa-1233;s__Palsa-1233 sp016720805
Vibo_18-Q3-R45-57_MAXAC.049	GCA_016720745.1	d__Bacteria;p__Bacteroidota;c__Bacteroidia;o__Chitinophagales;f__Chitinophagaceae;g__JJ008;s__JJ008 sp016720745
Vibo_18-Q3-R45-57_MAXAC.065	GCA_016720705.1	d__Bacteria;p__Acidobacteriota;c__Blastocatellia;o__Pyrinomonadales;f__Pyrinomonadaceae;g__OLB17;s__OLB17 sp016720705
Vibo_18-Q3-R45-57_MAXAC.072	GCA_016720685.1	d__Bacteria;p__Proteobacteria;c__Gammaproteobacteria;o__Burkholderiales;f__Rhodocyclaceae;g__Zoogloea;s__Zoogloea sp016720685
Vibo_18-Q3-R45-57_MAXAC.083	GCA_016720655.1	d__Bacteria;p__Bacteroidota;c__Bacteroidia;o__AKYH767-A;f__2013-40CM-41-45;g__JADKJP01;s__JADKJP01 sp016720655
Vibo_18-Q3-R45-57_MAXAC.086_sub	GCA_016720635.1	d__Bacteria;p__Bacteroidota;c__Bacteroidia;o__Chitinophagales;f__Saprospiraceae;g__JADKKF01;s__JADKKF01 sp016720635
Vibo_18-Q3-R45-57_MAXAC.177	GCA_016720585.1	d__Bacteria;p__Bacteroidota;c__Bacteroidia;o__Chitinophagales;f__Chitinophagaceae;g__JJ008;s__JJ008 sp016720585
Vibo_18-Q3-R45-57_MAXAC.190	GCA_016720595.1	d__Bacteria;p__Myxococcota;c__Polyangia;o__Haliangiales;f__Haliangiaceae;g__JABFXX01;s__JABFXX01 sp016720595
Vibo_18-Q3-R45-57_MAXAC.200	GCA_016720565.1	d__Bacteria;p__Bacteroidota;c__Bacteroidia;o__Chitinophagales;f__Chitinophagaceae;g__JJ008;s__JJ008 sp016720565
Viby_18-Q3-R106-67_BAT3C.149	GCA_016720545.1	d__Bacteria;p__Myxococcota;c__Polyangia;o__Polyangiales;f__Polyangiaceae;g__JAAFHV01;s__JAAFHV01 sp016720545
Viby_18-Q3-R106-67_BAT3C.260	GCA_016720465.1	d__Bacteria;p__Acidobacteriota;c__Holophagae;o__Holophagales;f__Holophagaceae;g__JADJVL01;s__JADJVL01 sp016720465
Viby_18-Q3-R106-67_BAT3C.52	GCA_016720445.1	d__Bacteria;p__Actinobacteriota;c__Acidimicrobiia;o__Acidimicrobiales;f__Microtrichaceae;g__Microthrix;s__Microthrix parvicella
Viby_18-Q3-R106-67_BAT3C.83	GCA_016720425.1	d__Bacteria;p__Proteobacteria;c__Gammaproteobacteria;o__Burkholderiales;f__Casimicrobiaceae;g__CAIWHR01;s__CAIWHR01 sp016720425
Viby_18-Q3-R106-67_BAT3C.94	GCA_016720395.1	d__Bacteria;p__Desulfobacterota;c__Desulfuromonadia;o__Geobacterales;f__Pseudopelobacteraceae;g__CAIPTY01;s__CAIPTY01 sp016720395
Viby_18-Q3-R106-67_BATAC.53	GCA_016720345.1	d__Bacteria;p__Proteobacteria;c__Gammaproteobacteria;o__Xanthomonadales;f__Xanthomonadaceae;g__Thermomonas;s__Thermomonas sp016720345
