# Supplementary material for: Ecophysiology and niche differentiation of three genera of polyphosphate-accumulating bacteria in a full-scale wastewater treatment plant
Source: mSystems. 2025 Aug 15;10(9):e00322-25. doi: 10.1128/msystems.00322-25 (PMC12455942; doi:10.1128/msystems.00322-25)
Supplement: 3undefined — Metadata and QC. [file msystems.00322-25-s0003.xlsx]

## Sheet: Sheet1
Sample	RNA concentration (ng/µL) Qubit (HS)	RIN (BR tape station)	DNA Concentration (ng/µL) Qubit (HS)_FIRST_RUN
Samples from incubations with different carbon sources
C_t-1A	108	6.3	13.2
C_t-1B	130	6.8	8.64517
C_t0A	98	6.5	6.06299
C_t0B	87.6	5.4	7.89776
C_t1A	116	7.4	6.55543
C_t1B	136	6.8	54.7
C_t2A	84.2	7.2	5.54181
C_t2B	118	7.4	31.4
C_t3A	53.6	7.3	3.6
C_t3B	47.6	7.2	2.4
Glu_t-1A	55.2	7.2	3.7
Glu_t-1B	39	7.2	3.1
Glu_t0A	45.6	6.8	8.4
Glu_t0B	41.8	7.1	1.6
Glu_t1A	39.6	7.4	4.1
Glu_t1B	41	7.5	5.5
Glu_t2A	50.8	7.2	7.1
Glu_t2B	37.8	6.9	6.7
Glu_t3A	55.2	7.3	30.2
Glu_t3B	51	7.5	14.5
Ac_t-1A	58	6.6	4.46569
Ac_t-1B	62.6	7.5	4.29071
Ac_t0A	55	7.7	16.3
Ac_t0B	51.4	7.7	21.6
Ac_t1A	44.6	NA	11
Ac_t1B	52	NA	6.25922
Ac_t2A	46.7	NA	5.49306
Ac_t2B	44.8	NA	6.35546
Ac_t3A	84.6	6.6	8.32396
Ac_t3B	44.6	4.3	5.1756
AAmix_t-1A	59.8	6.9	11.3
AAmix_t-1B	72.8	NA	6.45169
AAmix_t0A	57.8	3.7	23.4
AAmix_t0B	54	5.3	43.7
AAmix_t1A	54.4	4.2	20.1
AAmix_t1B	84.8	7.4	24.9
AAmix_t2A	56.4	3.8	3.43957
AAmix_t2B	69.4	6.9	47
AAmix_t3A	91.4	6.2	45.1
AAmix_t3B	48.6	3.8	17.8
Ola_t-1A	90.2	7.2	8
Ola_t-1B	51.8	3.6	31.9
Ola_t0A	88	6.8	33.8
Ola_t0B	72	6.8	44
Ola_t1A	88.6	6.7	33.5
Ola_t1B	73.8	6.9	3.5
Ola_t2A	72.8	6.5	27.9
Ola_t2B	40.4	7.6	25.5
Ola_t3A	37.4	5.7	3.4
Ola_t3B	62.2	7.4	16.2
Samples from incubation with different electron accetpros
Ox_t-1A	61.8	7.1	34.5201
Ox_t-1B	49.4	3.9	49.6152
Ox_t0A	46	4.2	61.3333
Ox_t0B	51.4	4	53.7679
Ox_t1A	87.4	7	43
Ox_t1B	47.4	4.6	41.9638
Ox_t2A	77.6	6.9	71.2714
Ox_t2B	65.8	6.7	38.4245
Ox_t3A	52.8	NA	68.1353
Ox_t3B	51.4	3.9	48.8002
NO2_t-1A	97.2	7	69.6511
NO2_t-1B	61.8	4.4	96.0722
NO2_t0A	47.4	5.4	56.9114
NO2_t0B	88.4	7	35.0979
NO2_t1A	100	6.8	33.5993
NO2_t1B	99.4	6.8	23.8
NO2_t2A	97.2	6.6	7.6
NO2_t2B	62.4	3.9	10.1
NO2_t3A	75.6	6.5	27.3
NO2_t3B	91.2	6.6	14.3
NO3_t-1A	47.4	5	30.1
NO3_t-1B	57.8	6.7	9.1
NO3_t0A	44.6	4.4	56.8143
NO3_t0B	51.4	4.4	41.6749
NO3_t1A	96.6	7.1	34.1353
NO3_t1B	86	6.8	4.28796
NO3_t2A	84.2	7.1	41.7523
NO3_t2B	50.4	3.3	63.6285
NO3_t3A	118	7.2	43.4525
NO3_t3B	87.4	7.1	26.3658
N2O_t-1A	68.8	7.2	99.4161
N2O_t-1B	92.2	7.1	102.287
N2O_t0A	55.4	NA	93.0702
N2O_t0B	51.2	NA	100.524
N2O_t1A	52.4	4.5	66.5446
N2O_t1B	69.2	4.7	84.7586
N2O_t2A	49.6	4.7	6.54013
N2O_t2B	53.6	4.4	57.1
N2O_t3A	67.2	3.6	119
N2O_t3B	65.8	3.6	118
Samples from full-scale AAW WWTP
FsA_Ax_1A	56	7.5	11
FsA_Ax_1B	69.8	7.5	2.8683
FsA_Ax_1C	58.6	7.4	10.5
FsA_Ax_1	43	5.7	5.7808
FsA_Ax_1E	65	7.6	6.24739
FsA_Ax_2A	55.4	7.6	2.51345
FsA_Ax_2B	64.8	7.6	3.37909
FsA_Ax_2C	106	NA	2.64974
FsA_Ax_2	40.4	7.4	12.3204
FsA_Ax_3A	52.4	7.4	6.55313
FsA_Ax_3B	134	7.6	11.3885
FsA_Ax_3C	44.6	7.4	12.9479
FsA_Ax_3	41.8	7.5	17.0305
FsA_Ax_3E	52.8	6.7	7.82766
FsA_Ae_1A	73.8	7.6	12.7477
FsA_Ae_1B	43.6	5.5	14.0701
FsA_Ae_1C	72.6	7.5	14.1708
FsA_Ae_1	66.2	7.5	17.534
FsA_Ae_1E	72.2	7.5	21.4447
FsA_Ae_2A	108	NA	7.60418
FsA_Ae_2B	75.2	7.5	12.135
FsA_Ae_2C	89.4	7.5	5.03426
FsA_Ae_2	84.4	7	7.3537
FsA_Ae_2E	63.6	5.2	11.332
SSH_T1A	110	7.1	18.337
SSH_T1B	106	6.6	25.7766
SSH_T1C	128	6.8	40.3858
SSH_T1	118	7	42.5137
SSH_T1E	110	7.4	40.581
SSH_T2A	104	7.4	20.5226
SSH_T2B	110	6.8	24.6421
SSH_T2C	106	NA	18.9251
SSH_T2	110	7.1	49.5973
SSH_T2E	124	6.8	35.2275
RS-A	114	7.3	74.4984
RS-B	104	7.3	46.0536
RS-C	106	7.3	51.5987
RS-D	110	7.4	44.2695
RS-E	116	7.4	13.1419
