# Supplementary material for: Ecophysiology and niche differentiation of three genera of polyphosphate-accumulating bacteria in a full-scale wastewater treatment plant
Source: mSystems. 2025 Aug 15;10(9):e00322-25. doi: 10.1128/msystems.00322-25 (PMC12455942; doi:10.1128/msystems.00322-25)
Supplement: File S4 — Annotations. [file msystems.00322-25-s0004.xlsx]

## Sheet: Carbon_usage
KO	E.C	Gene_id	Annotation	Ca. Accumulibacter affinis	Ca. Accumulibacter proximus	Ca. Accumulibacter propinquus	Ca. Azonexus phosphorithrophus	Ca. Azonexus phosphorivorans	Ca. Azonexus phosphoriphilus	Ca. Phosphoribacter baldrii	Ca. Phosphoribacter hodrii	Ca. Phosphoribacter hoeniri
Glucose uptake and degradation
Glucose transport
K23545	NA	yphF	putative ABC transporter	NA	NA	NA	NA	NA	NA	NA	NA	NA
K23547	NA	yphE		NA	NA	NA	NA	NA	NA	NA	NA	NA
K23546	NA	yphD		NA	NA	NA	NA	NA	NA	NA	NA	NA
K11201	NA	frvA	fructose-like putative PTS enxyme IIA	NA	NA	NA	NA	NA	NA	NA	NA	NA
K11203	NA	frvB	fructose-like putative PTS enxyme IIBC	NA	NA	NA	NA	NA	NA	NA	NA	NA
K02791	NA	malX	PTS enxyme IIBC component MalX	NA	NA	NA	NA	NA	NA	NA	NA	NA
K02779	NA	ptsG	glucose-specific PTS enzyme IIBC component	1	NA	NA	NA	NA	NA	NA	NA	NA
K02784	NA	ptsH	phosphor carrier protien Hpr	1	1	1	1	1	1	1	2	1
K08483	NA	ptsI	phsophor carrier protein Hpr	1	1	1	1	1	1	NA	NA	NA
K02777	NA	crr	PTS enzime I crr, enzyme IIAGlc	NA	NA	NA	NA	NA	NA	NA	NA	NA
K09476	NA	ompF	outer membrane porin F (sugar)	NA	NA	NA	NA	NA	NA	NA	NA	NA
K09475	NA	ompC	outer membrane porin C (sugar)	NA	NA	NA	NA	NA	NA	NA	NA	NA
K10542	7.5.2.11	mglA	glucose/galactose TP	NA	NA	NA	NA	NA	NA	NA	NA	NA
K10540	NA	mglB	glucose/galactose TP	NA	NA	NA	NA	NA	NA	NA	NA	NA
K10541	NA	mglC	glucose/galactose TP	NA	NA	NA	NA	NA	NA	NA	NA	NA
K08137	NA	galP	glucose/galactose> h+ TP	NA	NA	NA	NA	NA	NA	NA	NA	NA
K10196	NA	glcS	monosacharinde glucose/arabinose transporters	NA	NA	NA	NA	NA	NA	NA	NA	NA
K10198	NA	glcU	monosacharinde glucose/arabinose transporters	NA	NA	NA	NA	NA	NA	NA	NA	NA
K10197	NA	glcT	monosacharinde glucose/arabinose transporters	NA	NA	NA	NA	NA	NA	NA	NA	NA
K10199	NA	glcV	monosacharinde glucose/arabinose transporters	NA	NA	NA	NA	NA	NA	NA	NA	NA
K17315	NA	gtsA	monosacharide glucose/mannose transporter	NA	NA	NA	NA	NA	NA	NA	NA	NA
K17316	NA	gtsB	monosacharide glucose/mannose transporter	NA	NA	NA	NA	NA	NA	NA	NA	NA
K17317	NA	gtsC	monosacharide glucose/mannose transporter	NA	NA	NA	NA	NA	NA	NA	NA	NA
K08174	NA	glcP	MFS transporter, FHS family, glucose/mannose:H+ symporter	NA	NA	NA	NA	NA	NA	NA	NA	NA
K10112	NA	malK	monosacharide glucose/mannose transporter	NA	NA	NA	NA	NA	NA	1	1	1
Gucose degradation to pyruvate
Glycolysis, EMP
K00844	2.7.1.1	HK	hexokinase	NA	NA	NA	NA	NA	NA	NA	NA	NA
K12407	2.7.1.2	GCK	glucokinase	NA	NA	NA	NA	NA	NA	NA	NA	NA
K00845	2.7.1.2	glk	glucokinase	1	1	1	1	1	1	NA	NA	NA
K25026	2.7.1.2	glk	glucokinase	NA	NA	NA	NA	NA	NA	1	1	1
K00886	2.7.1.63	ppgk	phosphate glucokinase	1	1	1	1	1	1	NA	NA	NA
K08074	2.7.1.147	ADPGK	ADP-dependent glucokinase	NA	NA	NA	NA	NA	NA	NA	NA	NA
K00918	2.7.1.146 2.7.1.147	pfkC	ADP-dependent phosphofructokinase/glucokinase	NA	NA	NA	NA	NA	NA	NA	NA	NA
K01810	5.3.1.9	pgi	glucose-6-phospate isomerase	1	1	1	1	1	1	1	1	1
K13810	2.2.1.2 5.3.1.9	tal-pgi	transaldolase/glucose-6-phosphate isomerase	NA	NA	NA	NA	NA	NA	NA	NA	NA
K15916	5.3.1.9 5.3.1.8	pgi-pmi	glucose/mannose-6-phosphate isomerase	NA	NA	NA	NA	NA	NA	1	1	1
K00850	2.7.1.11	pfkA	6-phosphofructokinase 1	1	NA	NA	NA	NA	NA	NA	1	1
K16370	2.7.1.11	pfkB	6-phosphofructokinase 2	NA	NA	NA	NA	NA	NA	NA	NA	NA
K21071	2.7.1.11 2.7.1.90	pfk	ATP-dependent phosphofructokinase/diphosphate-dependent phosphofructokinase	NA	NA	NA	1	1	1	NA	NA	NA
K00918	2.7.1.146 2.7.1.147	pfkC	ADP-dependent phosphofructokinase/glucokinase	NA	NA	NA	NA	NA	NA	NA	NA	NA
K01623	4.1.2.13	ALDO	fructose-bisphosphate aldolase, class I	NA	NA	NA	NA	NA	NA	NA	NA	NA
K01624	4.1.2.13	fbaA	fructose-bisphosphate aldolase, class II	1	2	2	1	1	1	1	1	1
K11645	4.1.2.13	fbaB	fructose-bisphosphate aldolase, class I	NA	NA	NA	NA	NA	NA	NA	NA	NA
K16305	4.1.2.13 2.2.1.11		fructose-biphospate aldalose	NA	NA	NA	NA	NA	NA	NA	NA	NA
K16306	4.1.2.13 2.2.1.10		fructose-biphospate aldalose	NA	NA	NA	NA	NA	NA	NA	NA	NA
K01803	5.3.1.1	TPI	triosephosphate isomerase	1	1	1	1	1	1	1	1	1
K00134	1.2.1.12	gapA	glyceraldehyde-3-phosphate dehydrogenase	1	1	1	1	1	1	1	1	1
K00150	1.2.1.59	gap2	glyceraldehyde-3-phosphate dehydrogenase (NAD(P)+)	NA	NA	NA	NA	NA	NA	NA	NA	NA
K00927	2.7.2.3	pgk	phosphoglycerate kinase	1	1	1	1	1	1	1	1	1
K11389	1.2.7.6	gapor	glyceraldehyde-3-phosphate dehydrogenase (ferredoxin)	NA	NA	NA	NA	NA	NA	NA	NA	NA
K01834	5.4.2.11	gpmA	2,3-biphosphoglycerate-dependent phosphoglycerate mutase	NA	NA	NA	NA	NA	NA	1	1	1
K15633	5.2.4.2.12	gpmI	2,3-biphosphoglycerate-independent phosphoglycerate mutase	1	1	2	1	1	1	NA	NA	NA
K15634	5.4.2.11	gpmB	2,3-biphosphoglycerate-dependent phosphoglycerate mutase	1	1	1	1	1	1	NA	NA	NA
K15635	5.4.2.12	apgM	2,3-biphosphoglycerate-independent phosphoglycerate mutase	NA	NA	NA	NA	NA	NA	NA	NA	NA
K01689	4.2.1.11	eno	enolase	4	2	2	2	1	1	1	1	1
K00873	2.7.1.40	pyk	piruvate kinase	2	2	2	2	1	1	1	2	1
K12406	2.7.1.40	PKLR	pyruvate kinase isozymes R/L	NA	NA	NA	NA	NA	NA	NA	NA	NA
CORE MODULE INVOLVING TREE-CARBON COMPOUNDS
K01803	5.3.1.1	tpiA	triosephosphate isomerase	1	1	1	1	1	1	1	1	1
K00134	1.2.1.12	gapA	glyceraldehyde 3-phosphate dehydrogenase (phosphorylating)	1	1	1	1	1	1	1	1	1
K00150	1.2.1.59	gap2	glyceraldehyde-3-phosphate dehydrogenase (NAD(P)+)	NA	NA	NA	NA	NA	NA	NA	NA	NA
K00927	2.7.2.3	pgk	phosphoglycerate kinase	1	1	1	1	1	1	1	1	1
K11389	1.2.7.6	gapor	glyceraldehyde-3-phosphate dehydrogenase (ferredoxin)	NA	NA	NA	NA	NA	NA	NA	NA	NA
K01834	5.4.2.11	gpmA	2,3-biphosphoglycerate-dependent phosphoglycerate mutase	NA	NA	NA	NA	NA	NA	1	1	1
K15633	5.2.4.2.12	gpmI	2,3-biphosphoglycerate-independent phosphoglycerate mutase	1	1	2	1	1	1	NA	NA	NA
K15634	5.4.2.11	gpmB	2,3-biphosphoglycerate-dependent phosphoglycerate mutase	1	1	1	1	1	1	NA	NA	NA
K15635	5.4.2.12	apgM	2,3-biphosphoglycerate-independent phosphoglycerate mutase	NA	NA	NA	NA	NA	NA	NA	NA	NA
K01689	4.2.1.11	eno	enolase	4	2	2	2	1	1	1	1	1
K00873	2.7.1.40	pyk	piruvate kinase	2	2	2	2	1	1	1	2	1
K12406	2.7.1.40	PKLR	pyruvate kinase isozymes R/L	NA	NA	NA	NA	NA	NA	NA	NA	NA
Acetate transport and degradation
K14393	NA	actP	cation/acetate symporter	4	3	3	4	4	4	2	2	3
K01895	6.2.1.1	acs	acetyl-CoA synthetase	1	1	1	1	1	1	1	1	NA
K00925	2.7.2.1	ackA	acetate kinase	1	1	1	2	3	1	NA	1	NA
K13788	2.3.1.8	pta	phosphate acetyltransferase	NA	NA	NA	NA	NA	NA	NA	1	NA
K00625	2.3.1.8	pta	phosphate acetyltransferase	1	2	1	2	1	2	NA	NA	NA
Fatty acid transport
K06076	NA	fadL	long-chain fatty acid transport protein	1	3	1	2	2	2	NA	NA	NA
K01897	6.2.1.3	fadD, FACS	long-chain acyl-coa synthetase	1	2	2	4	1	4	1	2	1
beta-oxidation
K00232	1.3.3.6	ACOX1	acyl-coA oxidase	NA	NA	NA	NA	NA	NA	NA	NA	NA
K00249	1.3.8.7	acd	acyl-coA dehydrogenase		1		1			7	8	4
K00255	1.3.8.8	ACADL	long-chain-acyl-coA dehydrogenase	NA	NA	NA	NA	NA	NA	NA	NA	NA
K06445	1.3.99.-	fadE	acyl-coA dehydrogenase	1	1	1	1	1	1	NA	NA	NA
K09479	1.3.8.9	ACADVL	very long chain acyl-coA dehydrogenase	NA	NA	NA	NA	NA	NA	NA	NA	NA
K01692	4.2.1.17	paaF	enoyl-CoA hydratase	4	4	2	4	2	4	3	5	3
K07511	4.2.1.17	ECHS1	enoyl-CoA hydratase	NA	NA	NA	NA	NA	NA	NA	NA	NA
K13767	4.2.1.17	fadB	enoyl-CoA hydratase	NA	NA	NA	NA	NA	NA	NA	NA	NA
K00022	1.1.1.35	NADH	3-hydroxyalcyl-CoA dehydrogenase	NA	NA	NA	NA	NA	NA	NA	NA	NA
K07516	1.1.1.35	fadN	3-hydroxyalcyl-CoA dehydrogenase	1	2	1	1	1	1	NA	NA	NA
K01825	1.1.1.35 4.2.1.17 5.1.2.3 5.3.3.8	fadB	3-hydroxyalcyl-CoA dehydrogenase	NA	NA	NA	NA	NA	NA	NA	NA	NA
K01782	1.1.3.5.4.2.1.17 5.1.2.3	fadJ	3-hydroxyalcyl-CoA dehydrogenase	1	1	1	1	1	1	NA	NA	NA
K07514	4.2.1.17 1.1.1.35 5.3.3.8	EHHADH	enoyl-CoA hydratase	NA	NA	NA	NA	NA	NA	NA	NA	NA
K07515	4.2.1.17 1.1.1.211	HADH	enoyl-CoA hydratase	NA	NA	NA	NA	NA	NA	NA	NA	NA
K10527	4.2.1.17 1.1.1.35 1.1.1.211	MFP2	enoyl-CoA hydratase	NA	NA	NA	NA	NA	NA	NA	NA	NA
K00632	2.3.1.16	fadA	acetyl-CoA acyltransferase	1	2	1	1	1	2	2	3	2
K07513	2.3.1.16	ACAA1	acetyl-CoA acyltransferase	NA	NA	NA	NA	NA	NA	NA	NA	NA
K07508	2.3.1.16	ACAA2	acetyl-CoA acyltransferase	NA	NA	NA	NA	NA	NA	NA	NA	NA
K07509	2.3.1.16	HADHB	acetyl-CoA acyltransferase	NA	NA	NA	NA	NA	NA	NA	NA	NA
fatty acid de novo synthesis
K00208	1.3.1.9 1.3.1.10	fabI	enoyl-[acyl-carrier protein] reductase I	2	1	1	2	2	3	NA	NA	NA
K02371	1.3.1.9	fabK	enoyl-[acyl-carrier protein] reductase II	NA	NA	NA	NA	NA	NA	NA	NA	NA
K01716	4.2.1.59 5.3.3.14	fabA	3-hydroxyacyl-[acyl-carrier protein] dehydratase / trans-2-decenoyl-[acyl-carrier protein] isomerase	NA	NA	NA	NA	NA	NA	NA	NA	NA
K02372	4.2.1.59	fabZ	3-hydroxyacyl-[acyl-carrier-protein] dehydratase	1	1	1	1	1	1	NA	NA	NA
K00647	2.3.1.41	fabB	3-oxoacyl-[acyl-carrier protein] synthase I	1			1	1	1	NA	NA	NA
K00059	1.1.1.100	fabG	3-oxoacyl-[acyl-carrier protein] reductase	2	2	1	3	2	3	3	3	4
amono acid storage
K01996	NA	livF	branched-chain amino acid transport system ATP-binding protein	2	5	4	3	4	4	4	5	2
K01995	NA	livG	branched-chain amino acid transport system ATP-binding protein	2	4	4	3	4	5	3	5	2
K01997	NA	livH	branched-chain amino acid transport system permease protein	2	5	4	2	4	4	4	5	3
K01998	NA	livM	branched-chain amino acid transport system permease protein	2	3	2	2	3	4	3	3	2
K01999	NA	livK	branched-chain amino acid transport system substrate-binding protein	5	6	7	4	5	6	4	5	2
K02028	7.4.2.1	polar aa ABC	polar amino acid transport system ATP-binding protein	4	2	2	NA	NA	1	1	4	2
K02029	NA	polar aa ABC	polar amino acid transport system permease protein	4	1	2	NA	NA	1	1	3	2
K02030	NA	polar aa ABC	polar amino acid transport system substrate-binding protein	4	3	6	4	3	6	2	4	3

## Sheet: poly-p_related
KO	E.C	Gene ID	Annotation	Ca. Accumulibacter affinis	Ca. Accumulibacter proximus	Ca. Accumulibacter propinquus	Ca. Azonexus phosphorithrophus	Ca. Azonexus phosphorivorans	Ca. Azonexus phosphoriphilus	Ca. Phosphoribacter baldrii	Ca. Phosphoribacter hodrii	Ca. Phosphoribacter hoeniri
P trasnsport
K03306	NA	pit	inorganic phosphate transporter	2	2	1	2	1	3	2	3	3
K07220	NA	pap	uncharacterized protein	5	6	5	6	1	6	1	NA	1
K02040	NA	pstS	phosphate transport system substrate-binding protein	4	4	4	2	1	2	1	1	1
K02038	NA	pstA	phosphate trasnport sysmte permease protein	2	3	1	NA	1	NA	1	1	1
K02036	NA	pstB	phospate transport system ATP-binding protein	3	3	1	NA	1	NA	1	1	1
K02037	NA	pstC	phosphate transport system permease protein	2	3	1	NA	2	NA	1	1	1
K02039	NA	phoU	phosphate transport system protein	3	2	1	NA	2	NA	1	NA	1
K07636	2.7.13.3	phoR	twp-component system, OmpR family, phosphate regulon sensor histidine kinase PhorR	1	1	1	NA	1	NA	NA	NA	NA
K07657	NA	phoB	twp-component system, OmpR family, phosphate regulon sensor histidine kinase PhorB	1	NA	1	NA	1	NA	NA	NA	NA
K07776	NA	regX3	two-component system, OmpR damily, response regulator RegX3	NA	NA	NA	NA	NA	NA	1	1	1
K07768	2.7.13.3	senX3	twp-component system, OmpR family, phosphate regulon sensor histidine kinase SenX3	NA	NA	NA	NA	NA	NA	1	1	1
K02044	NA	phnD	phosphate transport system substrate-binding protein	1	1	1	1	2	NA	NA	NA	NA
K02042	NA	phnE	phosphonate transport system permease protein	1	3	NA	4	2	NA	NA	NA	NA
K02041	7.3.2.2	phnC	phosphonate transport system ATP-binding protein	1	2	NA	1	2	NA	NA	NA	NA
Poly-P synthesis and hydrolysis
K00937	2.7.4.1	ppk1	polyphosphate kinase	1	1	1	1	1	1	1	1	1
K22468	2.7.4.34	ppk2	polyphosphate kinase	4	3	2	3	2	4	3	2	2
K23753	2.7.4.33	ppk2; pap	AMP-polyphpsphate phosphotransferase	1	1	1	2	1	1	NA	NA	NA
K01507	3.6.1.1	ppa	inorganic pyrophosphatase	1	1	1	1	1	1	1	1	1
K06019	3.6.1.1	ppaX	phyrophosphatase	NA	NA	NA	NA	NA	NA	1	1	NA
K01524	3.6.1.11	ppx	exopolyphosphatase	2	2	2	2	1	2	1	2	1
K03787	3.1.3.5; 3.1.3.6	surE	5'/3'-nucleotidase	1	1	1	1	NA	1	NA	NA	NA
K00886	2.7.1.63	ppgk	polyphosphate glucokinase	NA	NA	NA	1	NA	NA	1	1	1
K00858	2.7.1.23	ppnK	NADK; NAD+ kinase	1	1	1	1	1	1	2	2	2
PHA accumulation
K00626	2.3.1.9	atoB	acetyl-CoA C-acetyltransferaze	3	3	3	3	3	3	3	4	4
K00023	1.1.1.36	phbB	acetyl-CoA reductase	1	1	1	2	2	2	NA	NA	NA
K03821	2.3.1.304	phaC	poly[(R)-3-hydroxyalkanoate] polymerase subunit PhaC	3	2	3	4	3	5	NA	1	1
K22881	2.3.1.304	phaE	poly[(R)-3-hydroxyalkanoate] polymerase subunit PhaE	1	1	1	NA	NA	NA	NA	NA	NA
K00022	1.1.1.35	HADH	3-hydroxyacyl-CoA dehydrogenase	NA	NA	NA	NA	NA	NA	NA	NA	NA
K07516	1.1.1.35	fadN	3-hydroxyacyl-CoA dehydrogenase	1	2	1	1	1	1	NA	NA	NA
K01825	1.1.1.35 4.2.1.17 5.1.2.3 5.3.3.8	fadB	3-hydroxyacyl-CoA dehydrogenase	NA	NA	NA	NA	NA	NA	NA	NA	NA
K01782	1.1.1.35 4.2.1.17 5.1.2.3	fadJ	3-hydroxyacyl-CoA dehydrogenase	1	1	1	1	1	1	NA	NA	NA
K07514	1.1.1.35 4.2.1.17 5.3.3.8	EHHADH	3-hydroxyacyl-CoA dehydrogenase	NA	NA	NA	NA	NA	NA	NA	NA	NA
K00074	1.1.1.157	paaH	3-hydroxyacyl-CoA dehydrogenase	NA	NA	NA	NA	NA	1	2	2	2
K01692	4.2.1.17	paaF	enoyl-CoA hydratase	4	4	2	4	2	4	3	5	3
K07515	4.2.1.17 1.1.1.211	HADHA	enoyl-CoA hydratase	NA	NA	NA	NA	NA	NA	NA	NA	NA
K07511	4.2.1.17	ECHS1	enoyl-CoA hydratase	NA	NA	NA	NA	NA	NA	NA	NA	NA
K01715	4.2.1.17	crt	enoyl-CoA hydratase	NA	NA	NA	NA	NA	NA	NA	NA	NA
K17865	4.2.1.55	croR	3-hydroxybutyryl-CoA dehydrogenase	1	1	1	1	NA	1	NA	NA	NA
Glycogen synthesis
K01835	5.4.2.2	pgm	phosphoglucomutase	1	1	1	NA	NA	1	NA	NA	NA
K15779	5.4.2.2 5.4.2.7	PGM2	phosphoglucomutase	NA	NA	NA	NA	NA	NA	NA	NA	NA
K15778	5.4.2.8 5.4.2.2	pmm-pgm	phosphoglucomutase	1	1	1	1	1	1	NA	NA	NA
K00975	2.7.7.27	glgC	glucose-1-1phosphate adenylytransferase	2	1	1	1	1	1	1	1	1
K00703	2.4.1.21	glgA	starch synthase	1	1	1	2	1	1	NA	NA	NA
K20812	2.4.1.242	glgA	glycogen synthase	NA	NA	NA	NA	NA	NA	NA	NA	NA
K00700	2.4.1.18	glgB	1,4-alpha-glucan branching enzyme	2	2	1	1	1	1	1	1	2
K00963	2.7.7.9	galU	UTP-glucose-1-phosphate uridylytransferase	2	1	1	1	1	1	1	1	1
K00693	2.4.1.11	GYS	glycogen synthase	NA	NA	NA	NA	NA	NA	NA	NA	NA
K00750	2.4.1.186	GYG1	glycogenin	NA	NA	NA	NA	NA	NA	NA	NA	NA
K16150	2.4.1.11	K16150	glycogen synthase	NA	NA	NA	NA	NA	NA	NA	NA	NA
K16153	2.4.1.1.1 2.4.1.11	K16153	glycogen phosphorylase/synthase	NA	NA	NA	NA	NA	NA	NA	NA	NA
Glycogen degradation
K00688	4.2.1.1	glgP	glycogen phosphporylase	2	2	2	1	1	1	2	2	1
K16153	4.2.1.1 2.4.1.11	K16153	glycogen phosphporylase	NA	NA	NA	NA	NA	NA	NA	NA	NA
K01084	3.1.3.9	G6PC	glucose-6-phosphatase	NA	NA	NA	NA	NA	NA	NA	NA	NA
K01214	3.2.1.6	treX	isomylase	2	2	1	NA	NA	NA	2	2	2
K01176	3.2.1.1	amy	alpha-amylase	1	NA	NA	NA	NA	NA	1	1	1
K07405	3.2.1.1	E3.2.1.1A		NA	NA	NA	NA	NA	NA	NA	NA	NA
K22451	2.4.1.25	jgt	4-alpha-glucantransferase	NA	NA	NA	1	1	1	NA	NA	NA
K00705	2.4.1.25	malQ	4-alpha-glucantransferase	1	1	1	NA	NA	NA	1	1	1
K02438	3.2.1.196	glgX	glycogen debranching enzyme	NA	NA	NA	NA	NA	NA	NA	NA	NA
K01200	3.2.1.41	pulA		NA	NA	NA	NA	NA	NA	NA	NA	NA
K05343	3.2.1.1 5.4.99.16	treS	alpha-amylase	NA	NA	NA	NA	NA	NA	1	1	1
K21574	3.2.1.3	susB	glucan-1,4-alpha-glucsidase	NA	NA	NA	NA	NA	NA	NA	NA	NA
K01178	3.2.1.3	SGA1	glucomylase	NA	NA	NA	1	NA	NA	NA	NA	NA
K12047	3.2.1.20 3.2.1.3	MGAM	maltase-glucomylase	NA	NA	NA	NA	NA	NA	NA	NA	NA
K01187	3.2.1.20	malZ	alpha-glucosidase	NA	NA	NA	NA	NA	NA	2	1	2
Cyanophycin
K03802	6.3.2.29 6.3.2.30	cphA	cyanophycin sythetase	4	2	2	2	2	2	1	1	NA
K13282	3.4.15.6	cphB	cyanophycinase	NA	NA	NA	NA	NA	NA	1	1	NA
Nitrogen cycle
K00370	1.7.5.1	narG	nitrate reductase/nitrite oxireductase, alpha subunit	1	NA	NA	1	NA	NA	1	1	NA
K00371	1.7.5.1	narH	nitrate reductase/nitrite oxireductase, beta subunit	1	NA	NA	1	NA	NA	1	1	1
K00374	1.7.5.1	narI	nitrate reductase gamma subunit	1	NA	NA	1	NA	NA	1	1	1
K02567	1.9.6.1	napA	nitrate reductase (cytochrome)	NA	1	1	NA	2	1	NA	NA	NA
K02568	NA	napB	nitrate reductase (cytochrome), electron transfer subunit	NA	1	1	NA	2	1	NA	NA	NA
K00363	1.7.1.15	nirD	nitrite reductase (NADH) small subunit	NA	NA	NA	NA	NA	NA	NA	NA	NA
K00362	1.7.1.15	nirB	nitrite reductase (NADH) large subunit	NA	NA	NA	NA	NA	NA	NA	NA	NA
K03385	1.7.2.2	nrfA	nitrite reductase (cytochrome c-552)	NA	NA	NA	NA	NA	NA	NA	NA	NA
K15876	NA	nrfH	cytochrome c nitrite reductase small subunit	NA	NA	NA	NA	NA	NA	NA	NA	NA
K00367	1.7.7.2	narB	ferredoxin-nitrate reductase	NA	NA	NA	NA	NA	NA	NA	NA	NA
K10534	1.7.1.1 1.7.1.2 1.7.1.3	NR	nitrate reductase (NAD(P)H)	NA	NA	NA	NA	NA	NA	NA	NA	NA
K00372	1.7.99.-	nasA	assimilatory nitrate reductase catalytic subunit	1	1	NA	NA	1	1	NA	NA	NA
K00360	1.7.99.-	nasB	assimilatory nitrate reductase electron transfer subunit	NA	NA	NA	NA	NA	NA	NA	NA	NA
K17877	1.7.1.4	NIT-6	nitrate reductase (NAD(P)H)	NA	NA	NA	NA	NA	NA	NA	NA	NA
K00366	1.7.7.1	nirA	ferredoxin-nitrite reductase	NA	NA	NA	NA	NA	NA	NA	NA	NA
K00361	1.7.1.4	nasB	nitrite reductase [NAD(P)H]	NA	NA	NA	NA	NA	NA	NA	NA	NA
K26139	1.7.1.4	nasD	nitrite reductase [NAD(P)H] large subunit	NA	1	NA	1	1	1	NA	NA	NA
K26138	1.7.1.4	nasE	nitrite reductase [NAD(P)H] small subunit	1	1	2	1	1	1	NA	NA	NA
K00368	1.7.2.1	nirK	nitrite reductase (NO-forming)	NA	NA	NA	NA	NA	NA	NA	1	1
K15864	1.7.2.1 1.7.99.1	nirS	nitrite reductase (NO-forming) / hydroxylamine reductase	1	1	2	1	2	2	NA	NA	NA
K04561	1.7.2.5	norB	nitric oxide reductase subunit B	NA	NA	NA	NA	1	NA	NA	NA	NA
K02305	NA	norC	nitric oxide reductase subunit C	NA	NA	NA	NA	1	NA	NA	NA	NA
K00376	1.7.2.4	nosZ	nitrous-oxide reductase	NA	NA	NA	NA	1	1	NA	NA	NA
K02586	1.18.6.1	nifD	nitrogenase molybdenum-iron protein alpha chain	1	1	1	NA	NA	NA	NA	NA	NA
K02591	1.18.6.1	nifK	nitrogenase molybdenum-iron protein beta chain	1	1	1	NA	NA	NA	NA	NA	NA
K02588	NA	nifH	nitrogenase iron protein NifH	1	NA	1	NA	NA	NA	NA	NA	NA
K00531	1.18.6.1	anfG	nitrogenase delta subunit	NA	NA	NA	NA	NA	NA	NA	NA	NA
K22896	1.18.6.2	vnfD	vanadium-dependent nitrogenase alpha chain	NA	NA	NA	NA	NA	NA	NA	NA	NA
K22897	1.18.6.2	vnfK	vanadium-dependent nitrogenase beta chain	NA	NA	NA	NA	NA	NA	NA	NA	NA
K22898	1.18.6.2	vnfG	vanadium nitrogenase delta subunit	NA	NA	NA	NA	NA	NA	NA	NA	NA
K22899	NA	vnfH	vanadium nitrogenase iron protein	NA	NA	NA	NA	NA	NA	NA	NA	NA
K10535	1.7.2.6	Hoa	hydroxylamine dehydrogenase	NA	NA	NA	NA	NA	NA	NA	NA	NA
K10946	NA	amoC	methane/ammonia monooxygenase subunit C	NA	NA	NA	NA	NA	NA	NA	NA	NA
K10944	1.14.18.3 1.14.99.39	amoA	methane/ammonia monooxygenase subunit A	NA	NA	NA	NA	NA	NA	NA	NA	NA
K10945	NA	amoB	methane/ammonia monooxygenase subunit B	NA	NA	NA	NA	NA	NA	NA	NA	NA
K20932	1.7.2.7	Hzs	hydrazine synthase subunit	NA	NA	NA	NA	NA	NA	NA	NA	NA
K20933	1.7.2.7	Hzs	hydrazine synthase subunit	NA	NA	NA	NA	NA	NA	NA	NA	NA
K20934	1.7.2.7	Hzs	hydrazine synthase subunit	NA	NA	NA	NA	NA	NA	NA	NA	NA
K20935	1.7.2.8	Hdh	hydrazine dehydrogenase	NA	NA	NA	NA	NA	NA	NA	NA	NA
Metal ion transport
K03284	NA	corA	magnesium transporter	2	2	1	2	1	2	1	1	1
K03699	NA	corB	magnesium and cobalt exporter	4	5	6	8	3	4	4	4	5
K06189	NA	corC	hemolysin family protein	1	1	1	NA	1	NA	NA	NA	NA
K01531	7.2.2.14	mgtA	P-type Mg2+ transporter	NA	NA	NA	1	NA	1	NA	NA	NA
K06213	NA	mgtE	magnesium transporter	1	1	1	1	1	1	1	1	1
K10716	NA	kcsA/trkA	volage-gated potassium channel	NA	1	NA	NA	NA	NA	NA	NA	NA
K03498	NA	trkH	tkr/ktr system potassium uptake protein	1	2	2	2	1	2	1	1	1
K03499	NA	trkA	tkr/ktr system potassium uptake protein	1	1	1	1	1	1	3	3	3
K01545	NA	kdpF	potassium-transporting ATPase KdpF subunit	NA	NA	NA	1	NA	1	NA	NA	NA
K01546	NA	kdpA	potassium-transporting ATPase potassium-bidning subunit	1	1	1	1	NA	1	NA	1	NA
K01547	7.2.2.6	kdpB	potassium-transporting ATPase ATP-binding subunit	1	1	1	1	NA	1	NA	1	NA
K01548	NA	kdpC	potassium-transporting ATPase KdpC subunit	1	1	1	1	NA	1	NA	1	NA
K16267	NA	zipB	zinc and cadmium transporter	NA	NA	NA	1	1	1	NA	NA	NA
K09815	NA	znuA	zinc transport system substrate-binding protein	NA	NA	NA	NA	NA	NA	NA	NA	1
K09816	NA	znuB	zinc transport system permease protein	NA	NA	NA	NA	NA	NA	1	1	1
K09817	7.2.2.20	znuC	zinc transport system ATP-bidning protein	NA	NA	NA	NA	NA	NA	NA	NA	NA
K12952	7.2.2.-	ctpE	cation-transporting P-type ATPase E	NA	NA	NA	NA	NA	NA	1	2	1

## Sheet: Additional_pathways_from_image
KO	E.C	Gene_id	Annotation	Ca. Accumulibacter affinis	Ca. Accumulibacter proximus	Ca. Accumulibacter propinquus	Ca. Azonexus phosphorithrophus	Ca. Azonexus phosphorivorans	Ca. Azonexus phosphoriphilus	Ca. Phosphoribacter baldrii	Ca. Phosphoribacter hodrii	Ca. Phosphoribacter hoeniri
TCA cycle
K01647	2.3.3.1	gltA	citrate synthase	3	3	3	1	1	1	2	2	2
K05942	2.3.3.3	NA	citrate (Re)-synthase	NA	NA	NA	NA	NA	NA	NA	NA	NA
K01681	4.2.1.3	acnA	aconitate hydratase	1	1	NA	1	NA	1	1	1	1
K01682	4.2.1.3 4.2.1.99	acnB	aconitate hydratase 2 / 2-methylisocitrate dehydratase	1	1	1	1	1	1	NA	NA	NA
K00031	1.1.1.42	icd	isocitrate dehydrogenase	NA	1	1	1	1	1	NA	NA	NA
K00030	1.1.1.41	IDH3	isocitrate dehydrogenase (NAD+)	NA	NA	NA	NA	NA	NA	NA	NA	NA
K00164	1.2.4.2	sucA	2-oxoglutarate dehydrogenase E1 component	1	1	1	1	1	1	NA	NA	NA
K01616	2.2.1.5 4.1.1.71 2.3.1.61	kgd	multifunctional 2-oxoglutarate metabolism enzyme	NA	NA	NA	NA	NA	NA	1	1	1
K00658	2.3.1.61	sucB	2-oxoglutarate dehydrogenase E2 component (dihydrolipoamide succinyltransferase)	1	1	1	1	1	1	NA	NA	NA
K00382	1.8.1.4	lpd	dihydrolipoyl dehydrogenase	2	2	2	2	2	1	2	2	2
K00174	1.2.7.3 1.2.7.11	korA	2-oxoglutarate/2-oxoacid ferredoxin oxidoreductase subunit alpha	1	NA	1	NA	NA	NA	2	1	1
K00175	1.2.7.3 1.2.7.11	korB	2-oxoglutarate/2-oxoacid ferredoxin oxidoreductase subunit beta	1	NA	1	NA	NA	NA	2	1	1
K00177	1.2.7.3	korC	2-oxoglutarate ferredoxin oxidoreductase subunit gamma	NA	NA	NA	NA	NA	NA	1	NA	NA
K00176	1.2.7.3	korD	2-oxoglutarate ferredoxin oxidoreductase subunit delta	NA	NA	NA	NA	NA	NA	1	NA	NA
K01902	6.2.1.5	sucD	succinyl-CoA synthetase alpha subunit	1	1	1	1	1	1	2	2	NA
K01903	6.2.1.5	sucC	succinyl-CoA synthetase beta subunit	1	1	1	1	1	1	2	1	NA
K01899	6.2.1.4 6.2.1.5	LSC1	succinyl-CoA synthetase alpha subunit	NA	NA	NA	NA	NA	NA	NA	NA	NA
K01900	6.2.1.4 6.2.1.5	LSC2	succinyl-CoA synthetase beta subunit	NA	NA	NA	NA	NA	NA	NA	NA	NA
K18118	2.8.3.18	aarC	succinyl-CoA:acetate CoA-transferase	NA	NA	NA	NA	NA	NA	NA	NA	NA
K00234	1.3.5.1	SDHA	succinate dehydrogenase (ubiquinone) flavoprotein subunit	NA	NA	NA	NA	NA	NA	NA	NA	NA
K00235	1.3.5.1	SDHB	succinate dehydrogenase (ubiquinone) iron-sulfur subunit	NA	NA	NA	NA	NA	NA	NA	NA	NA
K00236	NA	SDHC	succinate dehydrogenase (ubiquinone) cytochrome b560 subunit	NA	NA	NA	NA	NA	NA	NA	NA	NA
K00237	NA	SDHD	uccinate dehydrogenase (ubiquinone) membrane anchor subunit	NA	NA	NA	NA	NA	NA	NA	NA	NA
K25801	NA	SDH4	succinate dehydrogenase (ubiquinone) subunit 4	NA	NA	NA	NA	NA	NA	NA	NA	NA
K00239	1.3.5.1	sdhA	succinate dehydrogenase flavoprotein subunit	1	1	1	1	1	1	1	1	1
K00240	1.3.5.1	sdhB	succinate dehydrogenase iron-sulfur subunit	1	1	1	2	1	1	1	1	1
K00241	NA	sdhC	succinate dehydrogenase cytochrome b subunit	1	1	1	1	1	1	1	1	1
K00242	NA	sdhD	succinate dehydrogenase membrane anchor subunit	1	2	1	2	1	1	NA	NA	NA
K18859	NA	sdhD	succinate dehydrogenase subunit D	NA	NA	NA	NA	NA	NA	NA	NA	NA
K18860	NA	sdhD	succinate dehydrogenase subunit D	NA	NA	NA	NA	NA	NA	NA	NA	NA
K00244	1.3.5.1	frdA	succinate dehydrogenase flavoprotein subunit	1	1	1	2	NA	1	NA	NA	NA
K00245	1.3.5.1	frdB	succinate dehydrogenase iron-sulfur subunit	1	1	1	2	NA	1	NA	NA	NA
K00246	NA	frdC	succinate dehydrogenase subunit C	NA	NA	NA	NA	NA	NA	NA	NA	NA
K00247	NA	frdD	succinate dehydrogenase subunit D	NA	NA	NA	NA	NA	NA	NA	NA	NA
K01676	4.2.1.2	fumA	fumarate hydratase, class I	1	1	1	1	1	1	1	1	1
K01679	4.2.1.2	fumC	fumarate hydratase, class II	1	1	1	1	1	1	NA	NA	1
K01677	4.2.1.2	fumA	fumarate hydratase subunit alpha	NA	NA	NA	NA	NA	NA	NA	NA	NA
K01678	4.2.1.2	fumB	fumarate hydratase subunit beta	NA	NA	NA	NA	NA	NA	NA	NA	NA
K00026	1.1.1.37	MDH2	malate dehydrogenase	NA	NA	NA	NA	NA	NA	NA	NA	NA
K00025	1.1.1.37	MDH1	malate dehydrogenase	NA	NA	NA	NA	NA	NA	NA	NA	NA
K00024	1.1.1.37	mdh	malate dehydrogenase	1	2	1	1	1	1	2	2	1
K00166	1.1.5.4	mqo	malate dehydrogenase (quinone)	NA	NA	NA	NA	NA	NA	1	1	2
Urea cycle
K01948	6.3.4.16	CPS1	carbamoyl-phosphate synthase (ammonia)	NA	NA	NA	NA	NA	NA	NA	NA	NA
K00611	2.1.3.3	OTC	ornithine carbamoyltransferase	1	1	1	1	1	1	1	1	1
K01940	6.3.4.5	argG	argininosuccinate synthase	1	1	1	1	1	1	1	1	1
K01755	4.3.2.1	argH	argininosuccinate synthase	1	1	1	1	1	1	1	1	1
K14681	4.3.2.1 2.3.1.1	argHA	argininosuccinate lyase / amino-acid N-acetyltransferase	NA	NA	NA	NA	NA	NA	NA	NA	NA
K01476	3.5.3.1	rocF	arginase	1	1	NA	1	NA	NA	1	1	1
Citrate cycle to urea cycle
K14454	2.6.1.1	GOT1	aspartate aminotransferase, cytoplasm	NA	NA	NA	NA	NA	NA	NA	NA	NA
K00812	2.6.1.1	aspB	aspartate aminotransferase	NA	NA	NA	NA	NA	NA	1	1	NA
K00813	2.6.1.1	aspc	aspartate aminotransferase	NA	NA	NA	NA	NA	NA	NA	NA	NA
K11358	2.6.1.1	yhdR	aspartate aminotransferase	NA	NA	NA	NA	NA	NA	NA	NA	NA
K00814	2.6.1.2	GPT, ALT	alanine transaminase	NA	NA	NA	NA	NA	NA	NA	NA	NA
K14260	2.6.1.66 2.6.1.2	alaA	alanine-synthesizing transaminase	1	2	1	1	1	1	1	1	1
K14272	2.6.1.4 2.6.1.2. 2.6.1.44	GGAT	glutamate--glyoxylate aminotransferase	NA	NA	NA	NA	NA	NA	NA	NA	NA
K00619	2.3.1.1	argA	amino-acid N-acetyltransferase	NA	NA	NA	NA	NA	NA	1	1	1
K14681	4.3.2.1 2.3.1.1	argHA	arubisyccubate lyase / amino-acid N-acetyltransferase	NA	NA	NA	NA	NA	NA	NA	NA	NA
K14682	2.3.1.1	argAB	amino-acid N-acetyltransferase	1	1	1	1	1	1	NA	NA	NA
K00620	2.3.1.35 2.3.1.1	argJ	glutamate N-acetyltransferase / amino-acid N-acetyltransferase	1	1	1	1	1	1	1	1	NA
K22476	2.3.1.1	NA	N-acetylglutamate synthase	NA	NA	NA	NA	NA	NA	1	1	1
K22477	2.3.1.1	argO	N-acetylglutamate synthase	NA	NA	NA	NA	NA	NA	NA	NA	NA
K00930	2.7.2.8	argB	acetylglutamate kinase	1	1	1	1	1	1	1	1	1
K12659	1.2.1.38 2.7.2.8	ARG56	N-acetyl-gamma-glutamyl-phosphate reductase / acetylglutamate kinase	NA	NA	NA	NA	NA	NA	NA	NA	NA
K00145	1.2.1.38	argC	N-acetyl-gamma-glutamyl-phosphate reductase	1	1	1	1	1	1	1	1	1
K00821	2.6.1.11 2.6.1.17	argD	acetylornithine/N-succinyldiaminopimelate aminotransferase	1	1	1	1	1	1	1	1	MA
K00620	2.3.1.35	argJ	glutamate N-acetyltransferase / amino-acid N-acetyltransferase	1	1	1	1	1	1	1	1	NA
Pyruvate metabolism
K00163	1.2.4.1	aceE	pyruvate dehydrogenase E1 component	1	1	1	1	1	1	1	1	1
K00161	1.2.4.1	pdhA	pyruvate dehydrogenase E1 component subunit alpha	NA	NA	NA	NA	NA	NA	NA	NA	NA
K00162	1.2.4.1	pdhB	pyruvate dehydrogenase E1 component subunit beta	NA	NA	NA	NA	NA	NA	NA	NA	NA
K00627	2.3.1.12	pdhC	pyruvate dehydrogenase E2 component (dihydrolipoyllysine-residue acetyltransferase)	NA	NA	1	1	1	1	1	1	1
K00382	1.8.1.4	pdhD	dihydrolipoyl dehydrogenase	2	2	2	2	2	1	2	2	2
K13997	NA	PDHX	dihydrolipoamide dehydrogenase-binding protein of pyruvate dehydrogenase complex	NA	NA	NA	NA	NA	NA	NA	NA	NA
K00169	1.2.7.1	porA	pyruvate ferredoxin oxidoreductase alpha subunit	1	1	1	NA	NA	NA	1	2	1
K00170	1.2.7.1	porB	pyruvate ferredoxin oxidoreductase beta subunit	1	1	1	NA	NA	NA	1	2	1
K00171	1.2.7.1	porD	pyruvate ferredoxin oxidoreductase delta subunit	NA	NA	NA	NA	NA	NA	NA	NA	NA
K00172	1.2.7.1	porC	pyruvate ferredoxin oxidoreductase gamma subunit	1	1	1	NA	NA	NA	1	NA	1
K00189	1.2.7.7 1.2.7.1	porG	2-oxoisovalerate/pyruvate ferredoxin oxidoreductase gamma subunit	NA	NA	NA	NA	NA	NA	NA	NA	NA
K03737	1.2.7.1 1.2.7.-	por, nifJ	pyruvate-ferredoxin/flavodoxin oxidoreductase	NA	NA	NA	1	2	1	NA	NA	NA

## Sheet: Extracell. Ca. Accumulibacter
Identified genes encoding extracellular enzymes with prokka annotations	KO (KofamKOALA)
Ca. Accumulibacter affinis
Fred_18-Q3-R57-64_BAT3C.720_00242 hypothetical protein	NA
Fred_18-Q3-R57-64_BAT3C.720_00355 hypothetical protein	K02414
Fred_18-Q3-R57-64_BAT3C.720_00478 Basal-body rod modification protein FlgD	K02389
Fred_18-Q3-R57-64_BAT3C.720_00479 Flagellar hook protein FlgE	K03390
Fred_18-Q3-R57-64_BAT3C.720_00481 Flagellar basal-body rod protein FlgG	K02392
Fred_18-Q3-R57-64_BAT3C.720_00485 hypothetical protein	K02396
Fred_18-Q3-R57-64_BAT3C.720_00486 Flagellar hook-associated protein 3	K02397
Fred_18-Q3-R57-64_BAT3C.720_00594 tRNA N6-adenosine threonylcarbamoyltransferase	K25706
Fred_18-Q3-R57-64_BAT3C.720_00798 hypothetical protein	NA
Fred_18-Q3-R57-64_BAT3C.720_00799 hypothetical protein	NA
Fred_18-Q3-R57-64_BAT3C.720_00800 hypothetical protein	NA
Fred_18-Q3-R57-64_BAT3C.720_00800 hypothetical protein	NA
Fred_18-Q3-R57-64_BAT3C.720_01199 3-alpha-hydroxycholanate dehydrogenase (NADP(+))	NA
Fred_18-Q3-R57-64_BAT3C.720_01207 Penicillin-binding protein 1A	K05366
Fred_18-Q3-R57-64_BAT3C.720_01398 hypothetical protein	NA
Fred_18-Q3-R57-64_BAT3C.720_01488 hypothetical protein	NA
Fred_18-Q3-R57-64_BAT3C.720_01770 hypothetical protein	K03932
Fred_18-Q3-R57-64_BAT3C.720_01896 Bifunctional hemolysin/adenylate cyclase	K01406
Fred_18-Q3-R57-64_BAT3C.720_01898 Bifunctional hemolysin/adenylate cyclase	K01406
Fred_18-Q3-R57-64_BAT3C.720_01899 hypothetical protein	K01406
Fred_18-Q3-R57-64_BAT3C.720_01946 hypothetical protein	NA
Fred_18-Q3-R57-64_BAT3C.720_02003 hypothetical protein	NA
Fred_18-Q3-R57-64_BAT3C.720_02045 hypothetical protein	NA
Fred_18-Q3-R57-64_BAT3C.720_02071 Alpha-amylase	K01176
Fred_18-Q3-R57-64_BAT3C.720_02241 hypothetical protein	NA
Fred_18-Q3-R57-64_BAT3C.720_02407 Nucleoside diphosphate kinase	K00940
Fred_18-Q3-R57-64_BAT3C.720_02513 hypothetical protein	NA
Fred_18-Q3-R57-64_BAT3C.720_02700 hypothetical protein	K02674
Fred_18-Q3-R57-64_BAT3C.720_02704 hypothetical protein	K02655
Fred_18-Q3-R57-64_BAT3C.720_02769 hypothetical protein	NA
Fred_18-Q3-R57-64_BAT3C.720_02795 hypothetical protein	NA
Fred_18-Q3-R57-64_BAT3C.720_03046 hypothetical protein	K05972
Fred_18-Q3-R57-64_BAT3C.720_03709 Flagellar hook-associated protein 2	K02407
Fred_18-Q3-R57-64_BAT3C.720_03711 B-type flagellin	K02406
Fred_18-Q3-R57-64_BAT3C.720_03731 hypothetical protein	NA
Fred_18-Q3-R57-64_BAT3C.720_03916 hypothetical protein	NA
Fred_18-Q3-R57-64_BAT3C.720_03965 hypothetical protein	NA
Fred_18-Q3-R57-64_BAT3C.720_04085 hypothetical protein	K20276
Fred_18-Q3-R57-64_BAT3C.720_04412 hypothetical protein	NA
Fred_18-Q3-R57-64_BAT3C.720_04413 hypothetical protein	NA
Fred_18-Q3-R57-64_BAT3C.720_04414 hypothetical protein	NA
Fred_18-Q3-R57-64_BAT3C.720_04472 hypothetical protein	NA
Fred_18-Q3-R57-64_BAT3C.720_04644 hypothetical protein	NA
Fred_18-Q3-R57-64_BAT3C.720_04918 Nicotinamide-nucleotide amidohydrolase PncC	K03743
Ca. Accumulibacter proximus
EsbW_18-Q3-R4-48_BATAC.285_00015 Serine-aspartate repeat-containing protein D	NA
EsbW_18-Q3-R4-48_BATAC.285_00016 hypothetical protein	NA
EsbW_18-Q3-R4-48_BATAC.285_00017 hypothetical protein	NA
EsbW_18-Q3-R4-48_BATAC.285_00190 hypothetical protein	K07001
EsbW_18-Q3-R4-48_BATAC.285_00454 hypothetical protein	NA
EsbW_18-Q3-R4-48_BATAC.285_00760 hypothetical protein	K02414
EsbW_18-Q3-R4-48_BATAC.285_00769 Flagellar hook-associated protein 3	K02397
EsbW_18-Q3-R4-48_BATAC.285_00770 hypothetical protein	K02396
EsbW_18-Q3-R4-48_BATAC.285_00774 Flagellar basal-body rod protein FlgG	K02392
EsbW_18-Q3-R4-48_BATAC.285_00776 Flagellar hook protein FlgE	K02390
EsbW_18-Q3-R4-48_BATAC.285_00777 Basal-body rod modification protein FlgD	K02389
EsbW_18-Q3-R4-48_BATAC.285_00788 hypothetical protein	K02388
EsbW_18-Q3-R4-48_BATAC.285_00825 Fimbrial protein	NA
EsbW_18-Q3-R4-48_BATAC.285_01231 hypothetical protein	NA
EsbW_18-Q3-R4-48_BATAC.285_01464 hypothetical protein	NA
EsbW_18-Q3-R4-48_BATAC.285_01563 tRNA N6-adenosine threonylcarbamoyltransferase	NA
EsbW_18-Q3-R4-48_BATAC.285_01564 tRNA N6-adenosine threonylcarbamoyltransferase	NA
EsbW_18-Q3-R4-48_BATAC.285_01856 hypothetical protein	NA
EsbW_18-Q3-R4-48_BATAC.285_01857 hypothetical protein	K01406
EsbW_18-Q3-R4-48_BATAC.285_01858 hypothetical protein	K01406
EsbW_18-Q3-R4-48_BATAC.285_01859 hypothetical protein	K01406
EsbW_18-Q3-R4-48_BATAC.285_01860 hypothetical protein	K01406
EsbW_18-Q3-R4-48_BATAC.285_01861 hypothetical protein	NA
EsbW_18-Q3-R4-48_BATAC.285_01864 hypothetical protein	K01406
EsbW_18-Q3-R4-48_BATAC.285_01865 hypothetical protein	K01406
EsbW_18-Q3-R4-48_BATAC.285_01869 hypothetical protein	NA
EsbW_18-Q3-R4-48_BATAC.285_01870 hypothetical protein	K01406
EsbW_18-Q3-R4-48_BATAC.285_01874 hypothetical protein	NA
EsbW_18-Q3-R4-48_BATAC.285_01877 hypothetical protein	K01406
EsbW_18-Q3-R4-48_BATAC.285_01878 hypothetical protein	NA
EsbW_18-Q3-R4-48_BATAC.285_01879 hypothetical protein	NA
EsbW_18-Q3-R4-48_BATAC.285_01880 hypothetical protein	K01406
EsbW_18-Q3-R4-48_BATAC.285_01885 hypothetical protein	K01406
EsbW_18-Q3-R4-48_BATAC.285_01887 hypothetical protein	K01406
EsbW_18-Q3-R4-48_BATAC.285_01888 Bifunctional hemolysin/adenylate cyclase	K01406
EsbW_18-Q3-R4-48_BATAC.285_02110 hypothetical protein	K01406
EsbW_18-Q3-R4-48_BATAC.285_02114 Protein TolB	K01406
EsbW_18-Q3-R4-48_BATAC.285_02223 hypothetical protein	NA
EsbW_18-Q3-R4-48_BATAC.285_02224 hypothetical protein	NA
EsbW_18-Q3-R4-48_BATAC.285_02233 hypothetical protein	NA
EsbW_18-Q3-R4-48_BATAC.285_02454 Flagellar hook-associated protein 2	K02407
EsbW_18-Q3-R4-48_BATAC.285_02456 B-type flagellin	K02406
EsbW_18-Q3-R4-48_BATAC.285_02512 hypothetical protein	NA
EsbW_18-Q3-R4-48_BATAC.285_02529 Error-prone DNA polymerase	NA
EsbW_18-Q3-R4-48_BATAC.285_02600 Nucleoside diphosphate kinase	K00940
EsbW_18-Q3-R4-48_BATAC.285_02863 hypothetical protein	NA
EsbW_18-Q3-R4-48_BATAC.285_03325 hypothetical protein	K05972
EsbW_18-Q3-R4-48_BATAC.285_03341 hypothetical protein	NA
EsbW_18-Q3-R4-48_BATAC.285_03419 hypothetical protein	K01406
EsbW_18-Q3-R4-48_BATAC.285_03420 Bifunctional hemolysin/adenylate cyclase	K01406
EsbW_18-Q3-R4-48_BATAC.285_03421 hypothetical protein	NA
EsbW_18-Q3-R4-48_BATAC.285_03429 hypothetical protein	K01406
EsbW_18-Q3-R4-48_BATAC.285_03722 hypothetical protein	NA
EsbW_18-Q3-R4-48_BATAC.285_03759 hypothetical protein	NA
EsbW_18-Q3-R4-48_BATAC.285_03978 hypothetical protein	NA
EsbW_18-Q3-R4-48_BATAC.285_04559 hypothetical protein	NA
EsbW_18-Q3-R4-48_BATAC.285_04902 hypothetical protein	NA
EsbW_18-Q3-R4-48_BATAC.285_04916 hypothetical protein	K07126
EsbW_18-Q3-R4-48_BATAC.285_04924 hypothetical protein	NA
Ca. Accumulibacter propinquus
OdNE_18-Q3-R46-58_BAT3C.415_00028 hypothetical protein	K12686
OdNE_18-Q3-R46-58_BAT3C.415_00288 hypothetical protein	NA
OdNE_18-Q3-R46-58_BAT3C.415_00357 hypothetical protein	NA
OdNE_18-Q3-R46-58_BAT3C.415_00358 hypothetical protein	NA
OdNE_18-Q3-R46-58_BAT3C.415_00364 hypothetical protein	NA
OdNE_18-Q3-R46-58_BAT3C.415_00430 hypothetical protein	K05972
OdNE_18-Q3-R46-58_BAT3C.415_00469 hypothetical protein	NA
OdNE_18-Q3-R46-58_BAT3C.415_00516 hypothetical protein	K01406
OdNE_18-Q3-R46-58_BAT3C.415_00517 hypothetical protein	NA
OdNE_18-Q3-R46-58_BAT3C.415_00518 Protein TolB	K01406
OdNE_18-Q3-R46-58_BAT3C.415_00519 hypothetical protein	K01406
OdNE_18-Q3-R46-58_BAT3C.415_00520 Protein TolB	K01406
OdNE_18-Q3-R46-58_BAT3C.415_00528 hypothetical protein	NA
OdNE_18-Q3-R46-58_BAT3C.415_00536 hypothetical protein	K01406
OdNE_18-Q3-R46-58_BAT3C.415_00565 Basal-body rod modification protein FlgD	K02389
OdNE_18-Q3-R46-58_BAT3C.415_00566 Flagellar hook protein FlgE	K02390
OdNE_18-Q3-R46-58_BAT3C.415_00568 Flagellar basal-body rod protein FlgG	K02392
OdNE_18-Q3-R46-58_BAT3C.415_00572 hypothetical protein	K02396
OdNE_18-Q3-R46-58_BAT3C.415_00573 hypothetical protein	K02397
OdNE_18-Q3-R46-58_BAT3C.415_00582 hypothetical protein	K02414
OdNE_18-Q3-R46-58_BAT3C.415_00746 hypothetical protein	NA
OdNE_18-Q3-R46-58_BAT3C.415_00824 hypothetical protein	NA
OdNE_18-Q3-R46-58_BAT3C.415_01112 Leukotoxin	K01406
OdNE_18-Q3-R46-58_BAT3C.415_01113 hypothetical protein	NA
OdNE_18-Q3-R46-58_BAT3C.415_01152 hypothetical protein	NA
OdNE_18-Q3-R46-58_BAT3C.415_01167 hypothetical protein	NA
OdNE_18-Q3-R46-58_BAT3C.415_01168 hypothetical protein	NA
OdNE_18-Q3-R46-58_BAT3C.415_01245 hypothetical protein	K01150
OdNE_18-Q3-R46-58_BAT3C.415_01383 hypothetical protein	K01406
OdNE_18-Q3-R46-58_BAT3C.415_01467 hypothetical protein	NA
OdNE_18-Q3-R46-58_BAT3C.415_01591 Penicillin-binding protein 1A	K05366
OdNE_18-Q3-R46-58_BAT3C.415_01640 tRNA threonylcarbamoyladenosine biosynthesis protein TsaB	K14742
OdNE_18-Q3-R46-58_BAT3C.415_01668 Nucleoside diphosphate kinase	K00940
OdNE_18-Q3-R46-58_BAT3C.415_02808 hypothetical protein	NA
OdNE_18-Q3-R46-58_BAT3C.415_03208 hypothetical protein	K01406
OdNE_18-Q3-R46-58_BAT3C.415_03209 Flagellin 1	K02406
OdNE_18-Q3-R46-58_BAT3C.415_03280 hypothetical protein	K01406
OdNE_18-Q3-R46-58_BAT3C.415_03281 Bifunctional hemolysin/adenylate cyclase	NA
OdNE_18-Q3-R46-58_BAT3C.415_03282 hypothetical protein	K01406
OdNE_18-Q3-R46-58_BAT3C.415_03337 hypothetical protein	NA
OdNE_18-Q3-R46-58_BAT3C.415_03437 hypothetical protein	K01406
OdNE_18-Q3-R46-58_BAT3C.415_03642 tRNA N6-adenosine threonylcarbamoyltransferase	K25706

## Sheet: Extracell. Ca. Azonexus
Identified genes encoding extracellular enzymes with prokka annotations	KO (KofamKOALA)
Ca. Azonexus phosphorivorans
Skiv_18-Q3-R9-52_MAXAC.078_sub_00133 tRNA N6-adenosine threonylcarbamoyltransferase
Skiv_18-Q3-R9-52_MAXAC.078_sub_00144 hypothetical protein	K07126
Skiv_18-Q3-R9-52_MAXAC.078_sub_00153 hypothetical protein	K17226
Skiv_18-Q3-R9-52_MAXAC.078_sub_00156 hypothetical protein	NA
Skiv_18-Q3-R9-52_MAXAC.078_sub_00235 hypothetical protein	NA
Skiv_18-Q3-R9-52_MAXAC.078_sub_00487 hypothetical protein	NA
Skiv_18-Q3-R9-52_MAXAC.078_sub_00521 hypothetical protein	K07126
Skiv_18-Q3-R9-52_MAXAC.078_sub_00542 hypothetical protein	NA
Skiv_18-Q3-R9-52_MAXAC.078_sub_00796 Endoglucanase	K20542
Skiv_18-Q3-R9-52_MAXAC.078_sub_01432 hypothetical protein	K02672
Skiv_18-Q3-R9-52_MAXAC.078_sub_01435 hypothetical protein	K02655
Skiv_18-Q3-R9-52_MAXAC.078_sub_01449 Penicillin-binding protein 1A	K05366
Skiv_18-Q3-R9-52_MAXAC.078_sub_01792 hypothetical protein	NA
Skiv_18-Q3-R9-52_MAXAC.078_sub_02360 hypothetical protein	NA
Skiv_18-Q3-R9-52_MAXAC.078_sub_02569 hypothetical protein	NA
Skiv_18-Q3-R9-52_MAXAC.078_sub_02735 hypothetical protein	NA
Skiv_18-Q3-R9-52_MAXAC.078_sub_03050 Flavodoxin FldP	K03809
Skiv_18-Q3-R9-52_MAXAC.078_sub_03077 Decaprenylphosphoryl-beta-D-ribose oxidase	K16653
Skiv_18-Q3-R9-52_MAXAC.078_sub_03131 hypothetical protein	NA
Skiv_18-Q3-R9-52_MAXAC.078_sub_03234 hypothetical protein	NA
Skiv_18-Q3-R9-52_MAXAC.078_sub_03470 hypothetical protein	K02650
Skiv_18-Q3-R9-52_MAXAC.078_sub_03528 hypothetical protein	NA
Skiv_18-Q3-R9-52_MAXAC.078_sub_03529 hypothetical protein	NA
Skiv_18-Q3-R9-52_MAXAC.078_sub_03746 Basal-body rod modification protein FlgD	K02389
Skiv_18-Q3-R9-52_MAXAC.078_sub_03747 Flagellar hook protein FlgE	K02390
Skiv_18-Q3-R9-52_MAXAC.078_sub_03749 Flagellar basal-body rod protein FlgG	K02392
Skiv_18-Q3-R9-52_MAXAC.078_sub_03753 hypothetical protein	K02396
Skiv_18-Q3-R9-52_MAXAC.078_sub_03754 hypothetical protein	K02397
Skiv_18-Q3-R9-52_MAXAC.078_sub_03763 hypothetical protein	K02414
Skiv_18-Q3-R9-52_MAXAC.078_sub_03777 Flagellar hook-associated protein 2	K02407
Skiv_18-Q3-R9-52_MAXAC.078_sub_03779 hypothetical protein	K02406
Skiv_18-Q3-R9-52_MAXAC.078_sub_04162 Esterase EstA	K12686
Skiv_18-Q3-R9-52_MAXAC.078_sub_04233 hypothetical protein	NA
Skiv_18-Q3-R9-52_MAXAC.078_sub_04411 hypothetical protein	NA
Ca. Azonexus phosphorithrophus
Ribe_18-Q3-R11-54_MAXAC.030_00426 hypothetical protein	K23743
Ribe_18-Q3-R11-54_MAXAC.030_00509 hypothetical protein	NA
Ribe_18-Q3-R11-54_MAXAC.030_01569 Nucleoside diphosphate kinase	K00940
Ribe_18-Q3-R11-54_MAXAC.030_01639 hypothetical protein	K03932
Ribe_18-Q3-R11-54_MAXAC.030_01672 hypothetical protein	K12686
Ribe_18-Q3-R11-54_MAXAC.030_02786 hypothetical protein	NA
Ribe_18-Q3-R11-54_MAXAC.030_02805 hypothetical protein	NA
Ribe_18-Q3-R11-54_MAXAC.030_02928 Amylosucrase	K05341
Ribe_18-Q3-R11-54_MAXAC.030_02976 Penicillin-binding protein 1A	K05366
Ribe_18-Q3-R11-54_MAXAC.030_03261 hypothetical protein	NA
Ribe_18-Q3-R11-54_MAXAC.030_03264 hypothetical protein	NA
Ribe_18-Q3-R11-54_MAXAC.030_03378 Secretory immunoglobulin A-binding protein EsiB	K07126
Ribe_18-Q3-R11-54_MAXAC.030_03543 hypothetical protein	NA
Ribe_18-Q3-R11-54_MAXAC.030_03570 tRNA N6-adenosine threonylcarbamoyltransferase	K25706
Ribe_18-Q3-R11-54_MAXAC.030_03738 hypothetical protein	NA
Ribe_18-Q3-R11-54_MAXAC.030_03806 Fimbrial protein	K02650
Ribe_18-Q3-R11-54_MAXAC.030_03832 hypothetical protein	NA
Ribe_18-Q3-R11-54_MAXAC.030_04274 Protein hcp1	K11903
Ribe_18-Q3-R11-54_MAXAC.030_04650 hypothetical protein	NA
Ca. Azonexus phosphoriphilus
OdNE_18-Q3-R46-58_BAT3C.305_00265 hypothetical protein	K08084
OdNE_18-Q3-R46-58_BAT3C.305_00267 hypothetical protein	K02672
OdNE_18-Q3-R46-58_BAT3C.305_00390 tRNA N6-adenosine threonylcarbamoyltransferase	K25706
OdNE_18-Q3-R46-58_BAT3C.305_00847 Nucleoside diphosphate kinase	K00940
OdNE_18-Q3-R46-58_BAT3C.305_00944 Fimbrial protein	K02650
OdNE_18-Q3-R46-58_BAT3C.305_01033 hypothetical protein	NA
OdNE_18-Q3-R46-58_BAT3C.305_01287 hypothetical protein	NA
OdNE_18-Q3-R46-58_BAT3C.305_01288 hypothetical protein	NA
OdNE_18-Q3-R46-58_BAT3C.305_01341 Penicillin-binding protein 1A	K05366
OdNE_18-Q3-R46-58_BAT3C.305_01659 hypothetical protein	NA
OdNE_18-Q3-R46-58_BAT3C.305_01795 hypothetical protein	NA
OdNE_18-Q3-R46-58_BAT3C.305_02097 hypothetical protein	K07001
OdNE_18-Q3-R46-58_BAT3C.305_02928 Basal-body rod modification protein FlgD	K02389
OdNE_18-Q3-R46-58_BAT3C.305_02929 Flagellar hook protein FlgE	K02390
OdNE_18-Q3-R46-58_BAT3C.305_02931 Flagellar basal-body rod protein FlgG	K02392
OdNE_18-Q3-R46-58_BAT3C.305_02935 hypothetical protein	K02396
OdNE_18-Q3-R46-58_BAT3C.305_02936 hypothetical protein	K02397
OdNE_18-Q3-R46-58_BAT3C.305_02944 hypothetical protein	K02414
OdNE_18-Q3-R46-58_BAT3C.305_02958 Flagellar hook-associated protein 2	K02407
OdNE_18-Q3-R46-58_BAT3C.305_02960 B-type flagellin	K02406
OdNE_18-Q3-R46-58_BAT3C.305_03486 hypothetical protein	NA
OdNE_18-Q3-R46-58_BAT3C.305_03588 hypothetical protein	NA
OdNE_18-Q3-R46-58_BAT3C.305_03865 hypothetical protein	NA
OdNE_18-Q3-R46-58_BAT3C.305_04017 hypothetical protein	NA

## Sheet: Extracell. Ca. Phosphoribacter
Identified genes encoding extracellular enzymes with prokka annotations	KO (KofamKOALA)
Ca. Phosphoribacter baldrii
AalW_18-Q3-R10-53_BAT3C.524_00070 hypothetical protein	NA
AalW_18-Q3-R10-53_BAT3C.524_00200 hypothetical protein	NA
AalW_18-Q3-R10-53_BAT3C.524_00223 Resuscitation-promoting factor RpfB	K21688
AalW_18-Q3-R10-53_BAT3C.524_00286 hypothetical protein	NA
AalW_18-Q3-R10-53_BAT3C.524_00288 ESAT-6-like protein EsxA	K14956
AalW_18-Q3-R10-53_BAT3C.524_00295 hypothetical protein	K14743
AalW_18-Q3-R10-53_BAT3C.524_00518 hypothetical protein	K22278
AalW_18-Q3-R10-53_BAT3C.524_00541 hypothetical protein	NA
AalW_18-Q3-R10-53_BAT3C.524_00592 hypothetical protein	NA
AalW_18-Q3-R10-53_BAT3C.524_00603 hypothetical protein	NA
AalW_18-Q3-R10-53_BAT3C.524_00732 hypothetical protein	NA
AalW_18-Q3-R10-53_BAT3C.524_00811 hypothetical protein	NA
AalW_18-Q3-R10-53_BAT3C.524_00816 Minor extracellular protease vpr	NA
AalW_18-Q3-R10-53_BAT3C.524_00839 hypothetical protein	NA
AalW_18-Q3-R10-53_BAT3C.524_00926 hypothetical protein	NA
AalW_18-Q3-R10-53_BAT3C.524_01152 hypothetical protein	NA
AalW_18-Q3-R10-53_BAT3C.524_01274 hypothetical protein	NA
AalW_18-Q3-R10-53_BAT3C.524_01320 hypothetical protein	K21471
AalW_18-Q3-R10-53_BAT3C.524_01323 hypothetical protein	K07259
AalW_18-Q3-R10-53_BAT3C.524_01598 hypothetical protein	NA
AalW_18-Q3-R10-53_BAT3C.524_01600 hypothetical protein	NA
AalW_18-Q3-R10-53_BAT3C.524_01601 hypothetical protein	NA
AalW_18-Q3-R10-53_BAT3C.524_01893 hypothetical protein	NA
AalW_18-Q3-R10-53_BAT3C.524_01972 hypothetical protein	NA
Line 1947: AalW_18-Q3-R10-53_BAT3C.524_01987 hypothetical protein	NA
AalW_18-Q3-R10-53_BAT3C.524_02054 Protease PrtS	NA
AalW_18-Q3-R10-53_BAT3C.524_02080 hypothetical protein	NA
AalW_18-Q3-R10-53_BAT3C.524_02082 hypothetical protein	NA
AalW_18-Q3-R10-53_BAT3C.524_02128 Alpha-amylase	K01176
AalW_18-Q3-R10-53_BAT3C.524_02166 Gamma-D-glutamyl-L-lysine dipeptidyl-peptidase	NA
AalW_18-Q3-R10-53_BAT3C.524_02187 Cholesterol oxidase	K03333
AalW_18-Q3-R10-53_BAT3C.524_02478 hypothetical protein	NA
AalW_18-Q3-R10-53_BAT3C.524_02568 hypothetical protein	NA
AalW_18-Q3-R10-53_BAT3C.524_02736 hypothetical protein	K07273
AalW_18-Q3-R10-53_BAT3C.524_02742 hypothetical protein	K01167
AalW_18-Q3-R10-53_BAT3C.524_02859 hypothetical protein	NA
AalW_18-Q3-R10-53_BAT3C.524_02954 hypothetical protein	K22719
AalW_18-Q3-R10-53_BAT3C.524_03105 hypothetical protein	NA
AalW_18-Q3-R10-53_BAT3C.524_03138 hypothetical protein	NA
AalW_18-Q3-R10-53_BAT3C.524_03211 hypothetical protein	NA
AalW_18-Q3-R10-53_BAT3C.524_03215 hypothetical protein	NA
AalW_18-Q3-R10-53_BAT3C.524_03285 hypothetical protein	NA
AalW_18-Q3-R10-53_BAT3C.524_03299 Alanine dehydrogenase	K00259
AalW_18-Q3-R10-53_BAT3C.524_03394 hypothetical protein	NA
Ca. Phosphoribacter hodrii
Ega_18-Q3-R5-49_MAXAC.001_00150 hypothetical protein	NA
Ega_18-Q3-R5-49_MAXAC.001_00251 hypothetical protein	NA
Ega_18-Q3-R5-49_MAXAC.001_00322 Resuscitation-promoting factor RpfB	K21688
Ega_18-Q3-R5-49_MAXAC.001_00367 hypothetical protein	NA
Ega_18-Q3-R5-49_MAXAC.001_00483 hypothetical protein	NA
Ega_18-Q3-R5-49_MAXAC.001_00689 putative PPE family protein PPE40	NA
Ega_18-Q3-R5-49_MAXAC.001_00696 hypothetical protein	NA
Ega_18-Q3-R5-49_MAXAC.001_00701 hypothetical protein	NA
Ega_18-Q3-R5-49_MAXAC.001_00738 hypothetical protein	NA
Ega_18-Q3-R5-49_MAXAC.001_00742 Peptidoglycan-N-acetylmuramic acid deacetylase PdaC	K22278
Ega_18-Q3-R5-49_MAXAC.001_00763 hypothetical protein	NA
Ega_18-Q3-R5-49_MAXAC.001_00809 hypothetical protein	NA
Ega_18-Q3-R5-49_MAXAC.001_00823 hypothetical protein	NA
Ega_18-Q3-R5-49_MAXAC.001_00860 hypothetical protein	NA
Ega_18-Q3-R5-49_MAXAC.001_00993 hypothetical protein	NA
Ega_18-Q3-R5-49_MAXAC.001_01123 Cholesterol oxidase	K03333
Ega_18-Q3-R5-49_MAXAC.001_01125 Gamma-D-glutamyl-L-lysine dipeptidyl-peptidase	NA
Ega_18-Q3-R5-49_MAXAC.001_01158 hypothetical protein	NA
Ega_18-Q3-R5-49_MAXAC.001_01165 Alpha-amylase	K01176
Ega_18-Q3-R5-49_MAXAC.001_01232 hypothetical protein	K01186
Ega_18-Q3-R5-49_MAXAC.001_01259 hypothetical protein	NA
Ega_18-Q3-R5-49_MAXAC.001_01322 hypothetical protein	NA
Ega_18-Q3-R5-49_MAXAC.001_01422 hypothetical protein	NA
Ega_18-Q3-R5-49_MAXAC.001_01671 hypothetical protein	NA
Ega_18-Q3-R5-49_MAXAC.001_01672 hypothetical protein	NA
Ega_18-Q3-R5-49_MAXAC.001_01928 hypothetical protein	NA
Ega_18-Q3-R5-49_MAXAC.001_01971 hypothetical protein	NA
Ega_18-Q3-R5-49_MAXAC.001_02068 hypothetical protein	K07259
Ega_18-Q3-R5-49_MAXAC.001_02199 hypothetical protein	NA
Ega_18-Q3-R5-49_MAXAC.001_02227 Alanine dehydrogenase	K00259
Ega_18-Q3-R5-49_MAXAC.001_02347 hypothetical protein	NA
Ega_18-Q3-R5-49_MAXAC.001_02460 hypothetical protein	NA
Ega_18-Q3-R5-49_MAXAC.001_02527 hypothetical protein	NA
Ega_18-Q3-R5-49_MAXAC.001_02731 hypothetical protein	K01167
Ega_18-Q3-R5-49_MAXAC.001_02906 hypothetical protein	K14647
Ega_18-Q3-R5-49_MAXAC.001_02967 Minor extracellular protease vpr	NA
Ega_18-Q3-R5-49_MAXAC.001_03097 hypothetical protein	NA
Ega_18-Q3-R5-49_MAXAC.001_03117 hypothetical protein	NA
Ega_18-Q3-R5-49_MAXAC.001_03185 hypothetical protein	NA
Ega_18-Q3-R5-49_MAXAC.001_03229 hypothetical protein	NA
Ega_18-Q3-R5-49_MAXAC.001_03394 Pre-pro-metalloprotease PrtV	K09607
Ega_18-Q3-R5-49_MAXAC.001_03395 Pre-pro-metalloprotease PrtV	K09607
Ega_18-Q3-R5-49_MAXAC.001_03468 D-aminopeptidase	NA
Ega_18-Q3-R5-49_MAXAC.001_03693 hypothetical protein	NA
Ca. Phosphoribacter hoeniri
AalW_0318_00102 Alanine dehydrogenase	K00259
AalW_0318_00105 hypothetical protein	NA
AalW_0318_00364 hypothetical protein	NA
AalW_0318_00365 hypothetical protein	NA
AalW_0318_00381 hypothetical protein	NA
AalW_0318_00416 Pre-pro-metalloprotease PrtV	K02607
AalW_0318_00421 hypothetical protein	NA
AalW_0318_00447 hypothetical protein	K07273
AalW_0318_00451 hypothetical protein	K01167
AalW_0318_00506 hypothetical protein	K01280
AalW_0318_00660 hypothetical protein	NA
AalW_0318_00708 hypothetical protein	NA
AalW_0318_00813 hypothetical protein	NA
AalW_0318_00837 Alpha-amylase	K01178
AalW_0318_00854 hypothetical protein	NA
AalW_0318_00925 Glutathione hydrolase proenzyme	K00681
AalW_0318_01006 Resuscitation-promoting factor RpfB	K21688
AalW_0318_01045 hypothetical protein	NA
AalW_0318_01198 hypothetical protein	NA
AalW_0318_01262 hypothetical protein	NA
AalW_0318_01413 hypothetical protein	NA
AalW_0318_01587 hypothetical protein	NA
AalW_0318_01626 hypothetical protein	NA
AalW_0318_01631 hypothetical protein	NA
AalW_0318_01690 hypothetical protein	NA
AalW_0318_01692 Serine-aspartate repeat-containing protein F	NA
AalW_0318_01762 hypothetical protein	NA
AalW_0318_01816 hypothetical protein	NA
AalW_0318_01916 hypothetical protein	NA
AalW_0318_01985 hypothetical protein	NA
AalW_0318_01999 hypothetical protein	K22278
AalW_0318_02050 hypothetical protein	NA
AalW_0318_02055 hypothetical protein	NA
AalW_0318_02060 putative deferrochelatase/peroxidase EfeN	NA
AalW_0318_02177 Transglutaminase-activating metalloprotease	K20273
AalW_0318_02183 hypothetical protein	NA
AalW_0318_02239 hypothetical protein	NA
AalW_0318_02245 hypothetical protein	K21471
AalW_0318_02247 hypothetical protein	K07259
AalW_0318_02291 hypothetical protein	NA
AalW_0318_02343 hypothetical protein	NA
AalW_0318_02405 hypothetical protein	NA
AalW_0318_02415 hypothetical protein	NA
AalW_0318_02418 hypothetical protein	NA
AalW_0318_02473 Cholesterol oxidase	K03333
AalW_0318_02516 hypothetical protein	NA
AalW_0318_02522 hypothetical protein	NA
AalW_0318_02630 hypothetical protein	NA
AalW_0318_02832 hypothetical protein	NA
AalW_0318_03127 hypothetical protein	NA
AalW_0318_03239 hypothetical protein	K22278
AalW_0318_03289 hypothetical protein	NA
AalW_0318_03290 hypothetical protein	NA
AalW_0318_03363 hypothetical protein	NA
